# Supplementary material for: A Japanese LDA model for automatic clustering analysis of semantic verbal fluency tests
Source: Behav Res Methods. 2025 Jun 30;57(8):209. doi: 10.3758/s13428-025-02696-1 (PMC12209035; doi:10.3758/s13428-025-02696-1)
Supplement: Supplementary file 1 — Supplementary file1 (CSV 73 KB) [file 13428_2025_2696_MOESM1_ESM.csv]

Word ID	Word (English)	Word (Japanese Hiragana)	Word (Japanese Katakana)	Topic 1	Topic 2	Topic 3	Topic 4	Topic 5	Topic 6	Topic 7	Topic 8	Topic 9	Topic 10	Maximum topic probability
1	Dog	いぬ	イヌ	0.023	0.001	0.009	0.147	0.138	0.106	0.004	0.175	0.200	0.198	0.200
2	Horse	うま	ウマ	0.007	0.002	0.036	0.096	0.391	0.024	0.021	0.110	0.199	0.114	0.391
3	Ray/Stingray	えい	エイ	0.033	0.693	0.021	0.037	0.040	0.009	0.053	0.010	0.029	0.075	0.693
4	Goldfish	きんぎょ	キンギョ	0.022	0.425	0.041	0.096	0.041	0.075	0.022	0.062	0.139	0.076	0.425
5	Cat	ねこ	ネコ	0.046	0.001	0.036	0.292	0.051	0.054	0.020	0.171	0.161	0.168	0.292
6	Cow	うし	ウシ	0.008	0.001	0.029	0.025	0.494	0.037	0.005	0.117	0.204	0.080	0.494
7	Sheep	ひつじ	ヒツジ	0.008	0.001	0.015	0.109	0.296	0.042	0.005	0.197	0.227	0.100	0.296
8	Human	ひと	ヒト	0.013	0.002	0.039	0.152	0.099	0.090	0.021	0.330	0.147	0.106	0.330
9	Newt	いもり	イモリ	0.076	0.027	0.122	0.179	0.040	0.088	0.058	0.047	0.196	0.166	0.196
10	Monkey	さる	サル	0.061	0.004	0.012	0.179	0.015	0.227	0.183	0.249	0.040	0.030	0.249
11	Kangaroo	かんがるー	カンガルー	0.060	0.017	0.122	0.065	0.072	0.188	0.062	0.096	0.161	0.155	0.188
12	Pig	ぶた	ブタ	0.016	0.002	0.037	0.115	0.547	0.021	0.013	0.009	0.135	0.105	0.547
13	Parakeet	いんこ	インコ	0.040	0.012	0.101	0.054	0.041	0.194	0.014	0.427	0.063	0.055	0.427
14	Hawk	たか	タカ	0.126	0.005	0.120	0.140	0.120	0.146	0.028	0.104	0.136	0.077	0.146
15	Rabbit	うさぎ	ウサギ	0.021	0.002	0.048	0.109	0.099	0.035	0.032	0.232	0.233	0.190	0.233
16	Quail	うずら	ウズラ	0.051	0.023	0.056	0.041	0.096	0.120	0.097	0.025	0.199	0.292	0.292
17	Duck	かも	カモ	0.126	0.052	0.102	0.053	0.111	0.132	0.076	0.029	0.188	0.131	0.188
18	Gazelle	がぜる	ガゼル	0.043	0.022	0.068	0.046	0.315	0.135	0.030	0.062	0.074	0.206	0.315
19	Fox	きつね	キツネ	0.018	0.005	0.104	0.105	0.130	0.243	0.028	0.092	0.152	0.122	0.243
20	Bat	こうもり	コウモリ	0.141	0.004	0.123	0.212	0.035	0.174	0.190	0.038	0.048	0.034	0.212
21	Water buffalo	すいぎゅう	スイギュウ	0.022	0.006	0.049	0.063	0.407	0.183	0.073	0.024	0.141	0.032	0.407
22	Mouse	ねずみ	ネズミ	0.118	0.002	0.067	0.262	0.018	0.107	0.051	0.188	0.091	0.095	0.262
23	Hyena	はいえな	ハイエナ	0.257	0.019	0.040	0.075	0.039	0.429	0.032	0.022	0.050	0.036	0.429
24	Owl	ふくろう	フクロウ	0.206	0.009	0.075	0.158	0.023	0.137	0.122	0.118	0.096	0.056	0.206
25	Mole	もぐら	モグラ	0.058	0.017	0.244	0.224	0.037	0.167	0.105	0.056	0.042	0.051	0.244
26	Goat	やぎ	ヤギ	0.018	0.003	0.039	0.194	0.182	0.077	0.025	0.261	0.132	0.070	0.261
27	Eagle	わし	ワシ	0.066	0.005	0.183	0.166	0.036	0.148	0.030	0.089	0.230	0.045	0.230
28	Raven	わたりがらす	ワタリガラス	0.147	0.027	0.174	0.071	0.044	0.083	0.172	0.062	0.139	0.081	0.174
29	Cuscus	くすくす	クスクス	0.102	0.046	0.101	0.106	0.075	0.091	0.099	0.085	0.176	0.119	0.176
30	Tuna	まぐろ	マグロ	0.031	0.391	0.071	0.030	0.100	0.124	0.149	0.021	0.042	0.041	0.391
31	Kingfisher	かわせみ	カワセミ	0.128	0.057	0.231	0.054	0.019	0.125	0.171	0.036	0.108	0.069	0.231
32	Coral	さんご	サンゴ	0.064	0.120	0.220	0.131	0.059	0.030	0.035	0.192	0.013	0.136	0.220
33	Seal	あざらし	アザラシ	0.026	0.028	0.351	0.058	0.047	0.024	0.177	0.052	0.037	0.199	0.351
34	Whale	くじら	クジラ	0.016	0.028	0.379	0.045	0.029	0.042	0.306	0.025	0.045	0.085	0.379
35	Bear	くま	クマ	0.045	0.004	0.131	0.070	0.208	0.346	0.028	0.027	0.012	0.130	0.346
36	Snake	へび	ヘビ	0.073	0.002	0.166	0.346	0.021	0.071	0.078	0.173	0.054	0.016	0.346
37	Dolphin	いるか	イルカ	0.015	0.031	0.562	0.035	0.039	0.007	0.131	0.058	0.047	0.075	0.562
38	Shark	さめ	サメ	0.059	0.196	0.298	0.074	0.015	0.029	0.174	0.007	0.023	0.126	0.298
39	Shrimp	えび	エビ	0.009	0.827	0.012	0.030	0.020	0.007	0.016	0.015	0.012	0.051	0.827
40	Chicken	にわとり	ニワトリ	0.015	0.004	0.026	0.159	0.328	0.094	0.019	0.048	0.130	0.177	0.328
41	Sweetfish	あゆ	アユ	0.009	0.890	0.013	0.017	0.010	0.011	0.012	0.012	0.014	0.012	0.890
42	Squid	いか	イカ	0.012	0.443	0.282	0.089	0.021	0.023	0.054	0.050	0.007	0.019	0.443
43	Char	いわな	イワナ	0.023	0.680	0.054	0.040	0.029	0.043	0.029	0.025	0.034	0.044	0.680
44	Righteye flounder	かれい	カレイ	0.027	0.828	0.017	0.027	0.014	0.010	0.031	0.019	0.016	0.011	0.828
45	Carp	こい	コイ	0.005	0.944	0.006	0.005	0.004	0.006	0.005	0.010	0.007	0.007	0.944
46	Japanese halfbeak	さより	サヨリ	0.077	0.470	0.091	0.065	0.060	0.051	0.040	0.067	0.042	0.036	0.470
47	Japanese flying squid	するめいか	スルメイカ	0.091	0.211	0.276	0.082	0.047	0.040	0.086	0.079	0.044	0.043	0.276
48	Snow crab	ずわいがに	ズワイガニ	0.084	0.094	0.087	0.044	0.033	0.072	0.360	0.059	0.111	0.058	0.360
49	Crucian carp	ふな	フナ	0.008	0.904	0.011	0.009	0.006	0.010	0.015	0.010	0.011	0.016	0.904
50	Japanese amberjack	ぶり	ブリ	0.031	0.477	0.091	0.060	0.055	0.052	0.095	0.055	0.050	0.034	0.477
51	Yamame trout	やまめ	ヤマメ	0.073	0.691	0.054	0.030	0.015	0.043	0.020	0.018	0.029	0.028	0.691
52	Greater amberjack	かんぱち	カンパチ	0.049	0.433	0.064	0.046	0.076	0.042	0.153	0.037	0.054	0.044	0.433
53	Elephant	ぞう	ゾウ	0.090	0.005	0.113	0.138	0.031	0.436	0.090	0.019	0.068	0.009	0.436
54	Bastard halibut/Olive flounder/Lefteye flounder	ひらめ	ヒラメ	0.077	0.224	0.093	0.139	0.127	0.027	0.129	0.030	0.113	0.042	0.224
55	Japanese shad	さっぱ	サッパ	0.089	0.432	0.094	0.038	0.055	0.058	0.088	0.075	0.044	0.028	0.432
56	Rockfish	めばる	メバル	0.031	0.278	0.104	0.064	0.072	0.092	0.130	0.092	0.050	0.087	0.278
57	Horse mackerel	あじ	アジ	0.018	0.908	0.013	0.008	0.006	0.009	0.009	0.010	0.011	0.008	0.908
58	Wild boar	いのしし	イノシシ	0.018	0.003	0.066	0.041	0.126	0.109	0.023	0.088	0.291	0.235	0.291
59	Sardine	いわし	イワシ	0.011	0.912	0.007	0.012	0.008	0.009	0.008	0.013	0.005	0.014	0.912
60	Young yellowtail	はまち	ハマチ	0.072	0.260	0.107	0.081	0.063	0.083	0.096	0.064	0.118	0.056	0.260
61	Bonito	かつお	カツオ	0.017	0.834	0.027	0.013	0.022	0.018	0.020	0.013	0.012	0.024	0.834
62	Mackerel	さば	サバ	0.011	0.843	0.018	0.013	0.020	0.016	0.016	0.030	0.019	0.013	0.843
63	Fiddler crab	しおまねき	シオマネキ	0.123	0.142	0.094	0.103	0.039	0.115	0.150	0.096	0.077	0.060	0.150
64	Octopus	たこ	タコ	0.042	0.229	0.231	0.166	0.026	0.066	0.111	0.069	0.037	0.023	0.231
65	Blue-spotted mudskipper	むつごろう	ムツゴロウ	0.074	0.104	0.110	0.089	0.100	0.178	0.076	0.115	0.080	0.074	0.178
66	Trout	ます	マス	0.049	0.538	0.051	0.036	0.024	0.082	0.092	0.057	0.032	0.041	0.538
67	Wildcat	やまねこ	ヤマネコ	0.175	0.020	0.164	0.133	0.034	0.087	0.045	0.059	0.122	0.161	0.175
68	Herring	にしん	ニシン	0.047	0.718	0.044	0.027	0.024	0.027	0.032	0.016	0.034	0.030	0.718
69	Eel	うなぎ	ウナギ	0.019	0.779	0.032	0.018	0.024	0.008	0.008	0.022	0.046	0.043	0.779
70	Mud snail	たにし	タニシ	0.083	0.441	0.091	0.061	0.043	0.082	0.052	0.056	0.039	0.053	0.441
71	Tiger	とら	トラ	0.064	0.004	0.068	0.172	0.098	0.247	0.027	0.071	0.168	0.080	0.247
72	Bambi (Deer)	ばんび	バンビ	0.075	0.038	0.057	0.242	0.084	0.112	0.090	0.099	0.122	0.080	0.242
73	Swallow	つばめ	ツバメ	0.228	0.012	0.057	0.029	0.047	0.176	0.079	0.082	0.139	0.151	0.228
74	Swan	はくちょう	ハクチョウ	0.141	0.016	0.066	0.066	0.044	0.033	0.138	0.100	0.257	0.140	0.257
75	Alligator	ありげーたー	アリゲーター	0.059	0.037	0.061	0.144	0.116	0.202	0.100	0.061	0.070	0.150	0.202
76	Crocodile	わに	ワニ	0.068	0.009	0.144	0.361	0.025	0.048	0.099	0.132	0.018	0.095	0.361
77	Woodpecker	きつつき	キツツキ	0.163	0.019	0.061	0.058	0.045	0.158	0.287	0.089	0.062	0.058	0.287
78	Hippopotamus	かば	カバ	0.052	0.018	0.134	0.086	0.042	0.353	0.034	0.028	0.087	0.165	0.353
79	Rhinoceros	さい	サイ	0.062	0.014	0.097	0.164	0.043	0.368	0.077	0.036	0.088	0.051	0.368
80	Brown bear	ひぐま	ヒグマ	0.108	0.012	0.303	0.030	0.019	0.363	0.048	0.021	0.037	0.059	0.363
81	Turtle	かめ	カメ	0.048	0.013	0.138	0.139	0.012	0.139	0.202	0.043	0.076	0.189	0.202
82	Sparrow	すずめ	スズメ	0.739	0.008	0.041	0.045	0.013	0.047	0.041	0.021	0.013	0.033	0.739
83	Crane	つる	ツル	0.111	0.008	0.041	0.110	0.021	0.349	0.090	0.032	0.061	0.178	0.349
84	Salmon	さけ	サケ	0.024	0.664	0.060	0.031	0.018	0.034	0.056	0.020	0.036	0.056	0.664
85	Python	にしきへび	ニシキヘビ	0.064	0.070	0.112	0.113	0.056	0.066	0.220	0.177	0.058	0.065	0.220
86	Python	ぱいそん	パイソン	0.175	0.022	0.117	0.182	0.037	0.038	0.076	0.107	0.123	0.123	0.182
87	Raccoon dog	たぬき	タヌキ	0.110	0.008	0.116	0.078	0.023	0.323	0.128	0.016	0.125	0.073	0.323
88	Ezo squirrel	えぞりす	エゾリス	0.109	0.068	0.192	0.074	0.116	0.106	0.126	0.081	0.057	0.069	0.192
89	Ezo red fox	きたきつね	キタキツネ	0.023	0.019	0.558	0.055	0.067	0.079	0.043	0.038	0.084	0.033	0.558
90	Pika	なきうさぎ	ナキウサギ	0.080	0.027	0.244	0.087	0.046	0.111	0.114	0.077	0.122	0.091	0.244
91	Donkey	ろば	ロバ	0.054	0.007	0.081	0.232	0.026	0.159	0.123	0.201	0.094	0.022	0.232
92	Crow	からす	カラス	0.351	0.010	0.095	0.120	0.014	0.024	0.097	0.065	0.143	0.082	0.351
93	Shiba Inu	しばいぬ	シバイヌ	0.062	0.028	0.035	0.115	0.053	0.260	0.053	0.146	0.154	0.094	0.260
94	Humpback whale	ざとうくじら	ザトウクジラ	0.019	0.024	0.063	0.038	0.019	0.014	0.757	0.014	0.015	0.038	0.757
95	Orca	しゃち	シャチ	0.031	0.030	0.217	0.022	0.020	0.015	0.609	0.016	0.016	0.025	0.609
96	Catfish	なまず	ナマズ	0.028	0.726	0.036	0.033	0.016	0.028	0.032	0.034	0.020	0.047	0.726
97	Chimpanzee	ちんぱんじー	チンパンジー	0.046	0.008	0.029	0.065	0.020	0.218	0.422	0.122	0.040	0.031	0.422
98	Hamster	はむすたー	ハムスター	0.143	0.012	0.056	0.201	0.034	0.099	0.046	0.183	0.114	0.112	0.201
99	Mammoth	まんもす	マンモス	0.038	0.014	0.157	0.231	0.026	0.150	0.031	0.050	0.180	0.122	0.231
100	Frog	かえる	カエル	0.088	0.008	0.149	0.292	0.008	0.101	0.071	0.039	0.151	0.091	0.292
101	Wolf	おおかみ	オオカミ	0.023	0.003	0.080	0.106	0.146	0.241	0.026	0.138	0.015	0.222	0.241
102	Toad	ひきがえる	ヒキガエル	0.109	0.013	0.223	0.187	0.032	0.075	0.136	0.085	0.057	0.083	0.223
103	European rabbit	あなうさぎ	アナウサギ	0.058	0.037	0.104	0.044	0.060	0.087	0.132	0.223	0.123	0.133	0.223
104	European rabbit	かいうさぎ	カイウサギ	0.108	0.172	0.096	0.073	0.092	0.103	0.119	0.128	0.068	0.040	0.172
105	Black kite	とんび	トンビ	0.178	0.046	0.137	0.044	0.034	0.090	0.093	0.190	0.068	0.120	0.190
106	Hare	のうさぎ	ノウサギ	0.160	0.030	0.078	0.099	0.034	0.085	0.096	0.104	0.175	0.137	0.175
107	Mountain hare	ゆきうさぎ	ユキウサギ	0.055	0.083	0.132	0.117	0.092	0.100	0.170	0.072	0.058	0.122	0.170
108	Lop-eared rabbit	ろっぷいやー	ロップイヤー	0.059	0.065	0.184	0.078	0.054	0.112	0.083	0.161	0.154	0.051	0.184
109	Amoeba	あめーば	アメーバ	0.046	0.039	0.072	0.161	0.074	0.107	0.137	0.206	0.111	0.045	0.206
110	Deer	しか	シカ	0.045	0.002	0.061	0.085	0.114	0.174	0.052	0.067	0.208	0.192	0.208
111	Reindeer	となかい	トナカイ	0.109	0.014	0.078	0.089	0.026	0.231	0.112	0.072	0.094	0.176	0.231
112	Crown-of-thorns starfish	おにひとで	オニヒトデ	0.073	0.061	0.206	0.070	0.086	0.053	0.218	0.104	0.086	0.043	0.218
113	Chameleon	かめれおん	カメレオン	0.037	0.024	0.081	0.381	0.037	0.030	0.306	0.050	0.026	0.029	0.381
114	Scorpion	さそり	サソリ	0.075	0.018	0.164	0.238	0.021	0.083	0.186	0.034	0.041	0.140	0.238
115	Weasel	いたち	イタチ	0.041	0.010	0.215	0.035	0.012	0.157	0.250	0.087	0.042	0.149	0.250
116	Pigeon	はと	ハト	0.149	0.006	0.092	0.051	0.013	0.103	0.155	0.200	0.089	0.142	0.200
117	Heron	さぎ	サギ	0.438	0.109	0.121	0.031	0.015	0.070	0.112	0.042	0.026	0.035	0.438
118	Marten	てん	テン	0.163	0.009	0.085	0.028	0.027	0.199	0.156	0.101	0.107	0.125	0.199
119	Red stingray	あかえい	アカエイ	0.050	0.602	0.060	0.073	0.016	0.030	0.036	0.039	0.049	0.046	0.602
120	Red-eared slider	あかみみがめ	アカミミガメ	0.073	0.099	0.136	0.045	0.074	0.190	0.133	0.049	0.060	0.140	0.190
121	American crayfish	あめりかざりがに	アメリカザリガニ	0.040	0.588	0.051	0.066	0.027	0.051	0.050	0.022	0.042	0.064	0.588
122	Silver carp	はくれん	ハクレン	0.061	0.642	0.025	0.026	0.022	0.017	0.040	0.061	0.040	0.066	0.642
123	Pufferfish	ふぐ	フグ	0.070	0.180	0.043	0.048	0.048	0.030	0.328	0.087	0.030	0.136	0.328
124	Mullet	ぼら	ボラ	0.049	0.530	0.085	0.041	0.038	0.053	0.089	0.040	0.030	0.044	0.530
125	Lemur	きつねざる	キツネザル	0.072	0.027	0.038	0.039	0.021	0.045	0.612	0.062	0.041	0.043	0.612
126	Magpie	かささぎ	カササギ	0.331	0.028	0.110	0.032	0.033	0.048	0.192	0.063	0.067	0.097	0.331
127	Camel	らくだ	ラクダ	0.049	0.008	0.067	0.256	0.027	0.105	0.084	0.221	0.056	0.126	0.256
128	Lesser cuckoo	ほととぎす	ホトトギス	0.290	0.052	0.097	0.076	0.031	0.069	0.162	0.072	0.045	0.106	0.290
129	Sea bream	たい	タイ	0.018	0.790	0.029	0.025	0.016	0.045	0.025	0.020	0.018	0.013	0.790
130	Turkey	しちめんちょう	シチメンチョウ	0.049	0.014	0.058	0.079	0.048	0.112	0.098	0.073	0.076	0.393	0.393
131	Medaka	めだか	メダカ	0.026	0.592	0.037	0.040	0.019	0.046	0.139	0.072	0.009	0.019	0.592
132	Tiger pufferfish	とらふぐ	トラフグ	0.072	0.194	0.141	0.048	0.080	0.108	0.129	0.077	0.053	0.098	0.194
133	Water flea	みじんこ	ミジンコ	0.103	0.062	0.165	0.109	0.026	0.068	0.075	0.145	0.045	0.201	0.201
134	Lizard	とかげ	トカゲ	0.025	0.005	0.158	0.512	0.005	0.062	0.135	0.053	0.013	0.031	0.512
135	Plover	ちどり	チドリ	0.490	0.045	0.043	0.040	0.012	0.084	0.113	0.046	0.077	0.050	0.490
136	Hedgehog	はりねずみ	ハリネズミ	0.170	0.024	0.179	0.083	0.049	0.138	0.135	0.111	0.020	0.092	0.179
137	Indian Elephant	いんどぞう	インドゾウ	0.093	0.064	0.110	0.072	0.053	0.154	0.106	0.121	0.078	0.148	0.154
138	Barracuda	かます	カマス	0.060	0.463	0.070	0.036	0.022	0.088	0.081	0.056	0.078	0.047	0.463
139	Peacock	くじゃく	クジャク	0.080	0.020	0.080	0.085	0.020	0.141	0.242	0.202	0.054	0.076	0.242
140	Black swan	こくちょう	コクチョウ	0.087	0.040	0.126	0.046	0.026	0.089	0.363	0.056	0.107	0.060	0.363
141	Bengal Tiger	べんがるとら	ベンガルトラ	0.191	0.023	0.094	0.065	0.017	0.185	0.224	0.078	0.055	0.069	0.224
142	Japanese huchen	いとう	イトウ	0.033	0.272	0.268	0.040	0.045	0.052	0.038	0.088	0.068	0.095	0.272
143	Sea Lion	おっとせい	オットセイ	0.039	0.068	0.255	0.056	0.012	0.049	0.305	0.049	0.028	0.139	0.305
144	Crab	かに	カニ	0.028	0.524	0.062	0.062	0.009	0.017	0.143	0.039	0.019	0.096	0.524
145	Spot-billed Duck	かるがも	カルガモ	0.157	0.273	0.171	0.027	0.018	0.090	0.083	0.057	0.043	0.081	0.273
146	Chick	ひよこ	ヒヨコ	0.116	0.030	0.073	0.057	0.063	0.221	0.077	0.067	0.192	0.103	0.221
147	Sea Otter	らっこ	ラッコ	0.143	0.009	0.100	0.086	0.034	0.104	0.338	0.092	0.066	0.027	0.338
148	Polar bear	しろくま	シロクマ	0.110	0.038	0.177	0.081	0.054	0.187	0.138	0.051	0.045	0.119	0.187
149	Penguin	ぺんぎん	ペンギン	0.109	0.011	0.108	0.046	0.010	0.023	0.552	0.048	0.012	0.079	0.552
150	Sea anemone	いそぎんちゃく	イソギンチャク	0.047	0.547	0.073	0.038	0.016	0.037	0.111	0.069	0.027	0.035	0.547
151	Swordfish	かじき	カジキ	0.017	0.841	0.015	0.013	0.010	0.029	0.028	0.015	0.010	0.023	0.841
152	Yomi-no-Ashiro	よみのあしろ	ヨミノアシロ	0.110	0.069	0.085	0.112	0.181	0.138	0.090	0.086	0.056	0.073	0.181
153	Ammonite	あんもないと	アンモナイト	0.039	0.121	0.312	0.068	0.042	0.102	0.084	0.109	0.067	0.057	0.312
154	Grey heron	あおさぎ	アオサギ	0.158	0.109	0.324	0.026	0.043	0.100	0.112	0.037	0.019	0.071	0.324
155	Freshwater minnow	おいかわ	オイカワ	0.023	0.749	0.030	0.016	0.016	0.026	0.026	0.027	0.024	0.063	0.749
156	Bald Eagle	はくとうわし	ハクトウワシ	0.111	0.023	0.201	0.051	0.032	0.055	0.380	0.053	0.046	0.049	0.380
157	Narwhal	いっかく	イッカク	0.023	0.040	0.321	0.162	0.043	0.078	0.143	0.063	0.037	0.090	0.321
158	Krill	おきあみ	オキアミ	0.031	0.755	0.042	0.038	0.009	0.023	0.036	0.024	0.018	0.024	0.755
159	River Dolphin	かわいるか	カワイルカ	0.231	0.119	0.245	0.057	0.021	0.053	0.143	0.042	0.034	0.055	0.245
160	Gray whale	こくくじら	コククジラ	0.049	0.105	0.254	0.046	0.027	0.055	0.260	0.052	0.035	0.116	0.260
161	Blue whale	しろながすくじら	シロナガスクジラ	0.032	0.020	0.079	0.035	0.010	0.030	0.692	0.033	0.025	0.045	0.692
162	Fin whale	ながすくじら	ナガスクジラ	0.032	0.020	0.045	0.028	0.013	0.022	0.772	0.023	0.023	0.022	0.772
163	Porpoise	ねずみいるか	ネズミイルカ	0.034	0.025	0.261	0.036	0.027	0.069	0.446	0.019	0.053	0.030	0.446
164	Toothed Whale	はくじら	ハクジラ	0.021	0.017	0.824	0.014	0.019	0.017	0.028	0.019	0.024	0.018	0.824
165	Gorilla	ごりら	ゴリラ	0.029	0.008	0.042	0.062	0.010	0.141	0.633	0.031	0.019	0.025	0.633
166	Iguana	いぐあな	イグアナ	0.046	0.026	0.075	0.463	0.035	0.087	0.073	0.027	0.038	0.130	0.463
167	Golden Retriever	ごーるでん・れとりばー	ゴールデン・レトリバー	0.105	0.040	0.060	0.138	0.074	0.141	0.092	0.090	0.147	0.113	0.147
168	Crucian Carp	ぎんぶな	ギンブナ	0.024	0.669	0.045	0.055	0.026	0.027	0.043	0.044	0.031	0.035	0.669
169	Kunimasu	くにます	クニマス	0.107	0.135	0.140	0.067	0.069	0.113	0.104	0.140	0.050	0.075	0.140
170	Hake	めるるーさ	メルルーサ	0.159	0.161	0.094	0.071	0.045	0.113	0.129	0.126	0.041	0.062	0.161
171	Orangutan	おらんうーたん	オランウータン	0.026	0.015	0.037	0.032	0.019	0.116	0.614	0.039	0.069	0.033	0.614
172	Bonobo	ぼのぼ	ボノボ	0.344	0.034	0.110	0.076	0.042	0.094	0.134	0.067	0.058	0.041	0.344
173	Platypus	かものはし	カモノハシ	0.083	0.022	0.124	0.084	0.029	0.066	0.439	0.023	0.031	0.100	0.439
174	Giraffe	きりん	キリン	0.040	0.010	0.101	0.048	0.022	0.622	0.071	0.032	0.020	0.034	0.622
175	Flamingo	ふらみんご	フラミンゴ	0.282	0.032	0.026	0.023	0.027	0.051	0.412	0.048	0.043	0.058	0.412
176	Squirrel	りす	リス	0.307	0.007	0.100	0.050	0.015	0.193	0.223	0.046	0.019	0.040	0.307
177	Asian elephant	あじあぞう	アジアゾウ	0.074	0.020	0.075	0.054	0.015	0.305	0.098	0.057	0.053	0.250	0.305
178	African elephant	あふりかぞう	アフリカゾウ	0.028	0.035	0.144	0.042	0.015	0.223	0.112	0.050	0.038	0.313	0.313
179	Parrot	おうむ	オウム	0.066	0.007	0.107	0.024	0.018	0.199	0.124	0.334	0.034	0.087	0.334
180	Degu	でぐー	デグー	0.152	0.039	0.103	0.036	0.036	0.118	0.064	0.306	0.080	0.066	0.306
181	Sea cucumber	なまこ	ナマコ	0.075	0.291	0.199	0.073	0.009	0.083	0.042	0.106	0.052	0.070	0.291
182	Capybara	かぴばら	カピバラ	0.247	0.024	0.170	0.054	0.015	0.077	0.251	0.057	0.039	0.067	0.251
183	Ostrich	だちょう	ダチョウ	0.071	0.014	0.049	0.048	0.016	0.395	0.311	0.029	0.020	0.047	0.395
184	Seagull	かもめ	カモメ	0.437	0.085	0.042	0.028	0.010	0.131	0.143	0.038	0.050	0.036	0.437
185	Guinea Pig	てんじくねずみ	テンジクネズミ	0.218	0.045	0.061	0.053	0.070	0.153	0.141	0.131	0.060	0.068	0.218
186	Alpaca	あるぱか	アルパカ	0.086	0.030	0.088	0.042	0.096	0.206	0.090	0.108	0.039	0.216	0.216
187	Llama	らま	ラマ	0.136	0.043	0.073	0.088	0.020	0.167	0.292	0.047	0.050	0.083	0.292
188	Piranha	ぴらにあ	ピラニア	0.096	0.042	0.325	0.077	0.034	0.070	0.129	0.061	0.093	0.073	0.325
189	Sea lion	あしか	アシカ	0.063	0.034	0.417	0.016	0.013	0.061	0.089	0.049	0.022	0.236	0.417
190	Raccoon	あらいぐま	アライグマ	0.109	0.012	0.069	0.026	0.035	0.288	0.181	0.040	0.049	0.191	0.288
191	Walrus	せいうち	セイウチ	0.090	0.017	0.269	0.028	0.012	0.024	0.422	0.037	0.045	0.057	0.422
192	Shrew	とがりねずみ	トガリネズミ	0.252	0.026	0.142	0.151	0.019	0.145	0.119	0.071	0.017	0.060	0.252
193	Panda	ぱんだ	パンダ	0.332	0.016	0.157	0.040	0.025	0.134	0.151	0.031	0.013	0.100	0.332
194	Eastern quoll	ふくろねこ	フクロネコ	0.275	0.040	0.060	0.045	0.210	0.152	0.057	0.058	0.057	0.047	0.275
195	Macaque	まかく	マカク	0.245	0.021	0.034	0.065	0.024	0.228	0.087	0.113	0.064	0.119	0.245
196	Tarsier	めがねざる	メガネザル	0.128	0.043	0.104	0.088	0.114	0.098	0.139	0.130	0.055	0.099	0.139
197	Porcupine	やまあらし	ヤマアラシ	0.259	0.028	0.146	0.034	0.025	0.066	0.215	0.042	0.143	0.041	0.259
198	Right whale	せみくじら	セミクジラ	0.041	0.026	0.060	0.017	0.013	0.023	0.710	0.031	0.044	0.034	0.710
199	Shepherd	しぇぱーど	シェパード	0.088	0.018	0.043	0.027	0.024	0.190	0.083	0.144	0.100	0.282	0.282
200	Chihuahua	ちわわ	チワワ	0.286	0.021	0.057	0.042	0.050	0.070	0.070	0.105	0.041	0.259	0.286
201	Mule	らば	ラバ	0.061	0.022	0.102	0.072	0.072	0.069	0.185	0.202	0.055	0.159	0.202
202	Otter	かわうそ	カワウソ	0.117	0.015	0.136	0.016	0.016	0.144	0.360	0.049	0.018	0.128	0.360
203	Coelacanth	しーらかんす	シーラカンス	0.053	0.321	0.102	0.076	0.027	0.079	0.154	0.066	0.049	0.074	0.321
204	Whale shark	じんべえざめ	ジンベエザメ	0.075	0.057	0.473	0.045	0.022	0.059	0.082	0.053	0.041	0.092	0.473
205	Cod	たら	タラ	0.028	0.805	0.022	0.014	0.006	0.032	0.034	0.012	0.020	0.026	0.805
206	Iriomote Cat	いりおもてやまねこ	イリオモテヤマネコ	0.148	0.027	0.162	0.057	0.038	0.117	0.174	0.082	0.088	0.108	0.174
207	Clouded Leopard	うんぴょう	ウンピョウ	0.165	0.070	0.178	0.067	0.033	0.111	0.142	0.083	0.054	0.098	0.178
208	Fishing Cat	すなどりねこ	スナドリネコ	0.197	0.115	0.093	0.101	0.047	0.086	0.114	0.094	0.054	0.100	0.197
209	Cheetah	ちーたー	チーター	0.225	0.020	0.115	0.026	0.011	0.299	0.171	0.038	0.059	0.037	0.299
210	Leopard	ひょう	ヒョウ	0.296	0.006	0.100	0.054	0.007	0.201	0.164	0.039	0.028	0.105	0.296
211	Margay	まーげい	マーゲイ	0.147	0.107	0.078	0.109	0.077	0.150	0.094	0.067	0.091	0.081	0.150
212	Snow leopard	ゆきひょう	ユキヒョウ	0.240	0.038	0.165	0.064	0.033	0.149	0.156	0.053	0.058	0.044	0.240
213	Lion	らいおん	ライオン	0.163	0.004	0.219	0.033	0.005	0.200	0.163	0.177	0.017	0.019	0.219
214	Sea urchin	うに	ウニ	0.058	0.421	0.124	0.016	0.007	0.025	0.211	0.066	0.047	0.026	0.421
215	House Mouse	はつかねずみ	ハツカネズミ	0.263	0.024	0.255	0.046	0.009	0.081	0.045	0.168	0.048	0.063	0.263
216	Starfish	ひとで	ヒトデ	0.059	0.032	0.073	0.047	0.011	0.058	0.592	0.057	0.046	0.024	0.592
217	Spear squid	やりいか	ヤリイカ	0.136	0.053	0.148	0.048	0.028	0.172	0.220	0.061	0.034	0.101	0.220
218	Rat	らっと	ラット	0.019	0.005	0.043	0.083	0.008	0.076	0.036	0.494	0.096	0.140	0.494
219	Japanese spider crab	たかあしがに	タカアシガニ	0.142	0.057	0.162	0.056	0.020	0.132	0.139	0.121	0.083	0.087	0.162
220	Golden eagle	いぬわし	イヌワシ	0.091	0.018	0.524	0.026	0.014	0.093	0.073	0.047	0.038	0.076	0.524
221	Peccary	ぺっかりー	ペッカリー	0.186	0.054	0.116	0.088	0.111	0.099	0.128	0.075	0.085	0.058	0.186
222	Pilot whale	ごんどうくじら	ゴンドウクジラ	0.042	0.030	0.343	0.028	0.025	0.049	0.382	0.036	0.022	0.043	0.382
223	Bottlenose dolphin	はんどういるか	ハンドウイルカ	0.068	0.025	0.492	0.021	0.009	0.032	0.280	0.017	0.016	0.040	0.492
224	Minke whale	みんくくじら	ミンククジラ	0.029	0.020	0.060	0.030	0.014	0.030	0.752	0.020	0.020	0.025	0.752
225	Basilisk	ばじりすく	バジリスク	0.094	0.070	0.115	0.148	0.044	0.109	0.069	0.078	0.073	0.199	0.199
226	Aye-aye	あいあい	アイアイ	0.078	0.067	0.158	0.111	0.052	0.108	0.073	0.101	0.124	0.128	0.158
227	Hagfish	ぬたうなぎ	ヌタウナギ	0.094	0.115	0.168	0.057	0.019	0.071	0.204	0.124	0.066	0.083	0.204
228	Owl	みみずく	ミミズク	0.077	0.226	0.086	0.057	0.038	0.230	0.094	0.046	0.105	0.042	0.230
229	Guinea Pig	もるもっと	モルモット	0.159	0.016	0.093	0.055	0.034	0.170	0.058	0.194	0.092	0.129	0.194
230	Coyote	こよーて	コヨーテ	0.234	0.016	0.167	0.062	0.025	0.125	0.140	0.091	0.025	0.116	0.234
231	Black porgy	くろだい	クロダイ	0.045	0.734	0.036	0.016	0.011	0.039	0.032	0.026	0.035	0.029	0.734
232	Pacific saury	さんま	サンマ	0.036	0.800	0.026	0.013	0.011	0.019	0.025	0.013	0.013	0.044	0.800
233	Softshell Turtle	すっぽん	スッポン	0.087	0.070	0.131	0.049	0.032	0.135	0.335	0.047	0.074	0.040	0.335
234	Sperm Whale	まっこうくじら	マッコウクジラ	0.045	0.016	0.117	0.034	0.007	0.023	0.697	0.020	0.015	0.025	0.697
235	Jellyfish	くらげ	クラゲ	0.041	0.229	0.122	0.017	0.010	0.055	0.460	0.024	0.009	0.034	0.460
236	Vicuña	びくーにゃ	ビクーニャ	0.160	0.061	0.109	0.057	0.054	0.195	0.122	0.074	0.108	0.060	0.195
237	Puma	ぴゅーま	ピューマ	0.472	0.013	0.058	0.034	0.014	0.072	0.169	0.047	0.070	0.051	0.472
238	Saiga antelope	さいが	サイガ	0.112	0.041	0.154	0.085	0.021	0.148	0.193	0.093	0.055	0.098	0.193
239	Hummingbird	はちどり	ハチドリ	0.303	0.021	0.058	0.064	0.017	0.148	0.230	0.035	0.026	0.098	0.303
240	Skylark	ひばり	ヒバリ	0.347	0.037	0.050	0.078	0.024	0.089	0.217	0.067	0.026	0.065	0.347
241	Tapir	ばく	バク	0.291	0.017	0.084	0.095	0.022	0.104	0.266	0.052	0.020	0.050	0.291
242	Zebra	しまうま	シマウマ	0.051	0.013	0.046	0.037	0.023	0.708	0.035	0.031	0.021	0.036	0.708
243	Jackal	じゃっかる	ジャッカル	0.314	0.018	0.066	0.057	0.022	0.230	0.075	0.058	0.041	0.120	0.314
244	Aardvark	つちぶた	ツチブタ	0.339	0.065	0.061	0.029	0.027	0.096	0.084	0.044	0.036	0.219	0.339
245	Impala	いんぱら	インパラ	0.147	0.038	0.147	0.038	0.035	0.200	0.093	0.091	0.082	0.131	0.200
246	Saber-toothed Tiger	さーべるたいがー	サーベルタイガー	0.076	0.032	0.175	0.066	0.016	0.220	0.139	0.147	0.028	0.100	0.220
247	Hydra	ひどら	ヒドラ	0.112	0.046	0.113	0.067	0.033	0.114	0.284	0.059	0.137	0.035	0.284
248	Anteater	ありくい	アリクイ	0.488	0.057	0.060	0.057	0.011	0.046	0.047	0.054	0.048	0.133	0.488
249	Ocelot	おせろっと	オセロット	0.188	0.051	0.095	0.064	0.022	0.083	0.079	0.080	0.150	0.187	0.188
250	Bearded Seal	あごひげあざらし	アゴヒゲアザラシ	0.106	0.130	0.155	0.070	0.070	0.094	0.079	0.113	0.094	0.088	0.155
251	Spotted seal	ごまふあざらし	ゴマフアザラシ	0.039	0.050	0.088	0.063	0.008	0.094	0.548	0.050	0.027	0.033	0.548
252	Ringed seal	わもんあざらし	ワモンアザラシ	0.183	0.038	0.163	0.036	0.035	0.068	0.240	0.070	0.059	0.108	0.240
253	Ibis	とき	トキ	0.508	0.022	0.096	0.045	0.032	0.096	0.068	0.038	0.026	0.069	0.508
254	Japanese Wolf	にほんおおかみ	ニホンオオカミ	0.228	0.029	0.051	0.119	0.021	0.200	0.137	0.090	0.045	0.080	0.228
255	Japanese macaque	にほんざる	ニホンザル	0.750	0.018	0.038	0.009	0.012	0.026	0.038	0.053	0.015	0.043	0.750
256	Adelie penguin	あでりーぺんぎん	アデリーペンギン	0.116	0.120	0.079	0.081	0.025	0.052	0.404	0.026	0.026	0.071	0.404
257	Duck	あひる	アヒル	0.140	0.009	0.086	0.033	0.012	0.193	0.056	0.075	0.117	0.278	0.278
258	Rockhopper penguin	いわとびぺんぎん	イワトビペンギン	0.211	0.053	0.058	0.268	0.020	0.085	0.147	0.062	0.040	0.056	0.268
259	Emu	えみゅー	エミュー	0.059	0.029	0.077	0.024	0.058	0.153	0.470	0.028	0.030	0.071	0.470
260	King Penguin	きんぐぺんぎん	キングペンギン	0.110	0.076	0.169	0.066	0.036	0.127	0.151	0.097	0.066	0.101	0.169
261	Gentoo penguin	じぇんつーぺんぎん	ジェンツーペンギン	0.152	0.032	0.065	0.028	0.022	0.052	0.346	0.086	0.187	0.029	0.346
262	Giant panda	じゃいあんとぱんだ	ジャイアントパンダ	0.536	0.020	0.076	0.062	0.018	0.098	0.054	0.044	0.025	0.067	0.536
263	Chinstrap Penguin	ひげぺんぎん	ヒゲペンギン	0.113	0.069	0.083	0.073	0.045	0.095	0.283	0.066	0.055	0.119	0.283
264	Polar Bear	ほっきょくぐま	ホッキョクグマ	0.215	0.020	0.261	0.051	0.014	0.050	0.312	0.025	0.029	0.023	0.312
265	Mara	まーら	マーラ	0.227	0.048	0.114	0.049	0.134	0.077	0.110	0.084	0.079	0.079	0.227
266	Red Panda	れっさーぱんだ	レッサーパンダ	0.431	0.028	0.087	0.025	0.027	0.046	0.195	0.044	0.064	0.052	0.431
267	Buffalo	ばっふぁろー	バッファロー	0.133	0.019	0.182	0.042	0.029	0.242	0.172	0.063	0.036	0.082	0.242
268	Skunk	すかんく	スカンク	0.405	0.044	0.129	0.069	0.014	0.069	0.056	0.080	0.043	0.093	0.405
269	Japanese sea bass	すずき	スズキ	0.014	0.890	0.011	0.008	0.005	0.014	0.017	0.013	0.017	0.010	0.890
270	Giant Squid	だいおういか	ダイオウイカ	0.064	0.059	0.152	0.118	0.043	0.217	0.158	0.068	0.072	0.048	0.217
271	Japanese Sea Lion	にほんあしか	ニホンアシカ	0.057	0.035	0.082	0.043	0.044	0.025	0.528	0.066	0.030	0.092	0.528
272	Ocean sunfish	まんぼう	マンボウ	0.094	0.108	0.051	0.057	0.019	0.064	0.430	0.047	0.077	0.052	0.430
273	Goblin Shark	みつくりざめ	ミツクリザメ	0.114	0.155	0.173	0.110	0.030	0.087	0.126	0.067	0.050	0.086	0.173
274	Megamouth Shark	めがまうす	メガマウス	0.183	0.067	0.124	0.100	0.060	0.071	0.113	0.121	0.052	0.108	0.183
275	Fat greenling	あいなめ	アイナメ	0.060	0.418	0.094	0.052	0.028	0.049	0.138	0.055	0.028	0.079	0.418
276	Albatross	あほうどり	アホウドリ	0.101	0.036	0.439	0.044	0.012	0.086	0.135	0.042	0.024	0.081	0.439
277	Emperor penguin	こうていぺんぎん	コウテイペンギン	0.064	0.059	0.144	0.037	0.109	0.078	0.364	0.045	0.063	0.038	0.364
278	Elephant Seal	ぞうあざらし	ゾウアザラシ	0.040	0.030	0.064	0.018	0.012	0.048	0.705	0.040	0.024	0.019	0.705
279	Antarctic Krill	なんきょくおきあみ	ナンキョクオキアミ	0.052	0.041	0.062	0.032	0.099	0.049	0.350	0.072	0.124	0.118	0.350
280	Leopard Seal	ひょうあざらし	ヒョウアザラシ	0.080	0.028	0.060	0.071	0.049	0.056	0.498	0.071	0.043	0.043	0.498
281	Axolotl	うーぱーるーぱー	ウーパールーパー	0.078	0.072	0.227	0.096	0.089	0.157	0.078	0.069	0.073	0.060	0.227
282	Salamander	さんしょううお	サンショウウオ	0.162	0.065	0.325	0.037	0.008	0.058	0.195	0.037	0.031	0.082	0.325
283	Snapping Turtle	かみつきがめ	カミツキガメ	0.209	0.104	0.131	0.043	0.026	0.092	0.206	0.058	0.052	0.079	0.209
284	Asian Black Bear	つきのわぐま	ツキノワグマ	0.679	0.013	0.060	0.016	0.012	0.134	0.026	0.017	0.013	0.032	0.679
285	Planarian	ぷらなりあ	プラナリア	0.095	0.077	0.140	0.132	0.052	0.089	0.214	0.084	0.053	0.065	0.214
286	Mink	みんく	ミンク	0.282	0.026	0.082	0.033	0.024	0.132	0.266	0.071	0.039	0.047	0.282
287	Wagtail	せきれい	セキレイ	0.618	0.031	0.061	0.035	0.011	0.052	0.062	0.037	0.031	0.062	0.618
288	Jaguar	じゃがー	ジャガー	0.187	0.020	0.160	0.059	0.030	0.059	0.327	0.089	0.027	0.041	0.327
289	Beaver	びーばー	ビーバー	0.529	0.010	0.109	0.055	0.007	0.096	0.082	0.029	0.024	0.060	0.529
290	Okhotsk Atka Mackerel	ほっけ	ホッケ	0.113	0.243	0.125	0.060	0.020	0.060	0.178	0.100	0.055	0.045	0.243
291	Golden Snub-nosed Monkey	きんしこう	キンシコウ	0.281	0.048	0.095	0.042	0.027	0.138	0.149	0.102	0.055	0.064	0.281
292	Badger	あなぐま	アナグマ	0.049	0.010	0.294	0.022	0.023	0.113	0.295	0.066	0.027	0.103	0.295
293	Serow	かもしか	カモシカ	0.194	0.028	0.205	0.024	0.014	0.075	0.220	0.064	0.074	0.101	0.220
294	Pheasant	きじ	キジ	0.062	0.019	0.126	0.020	0.009	0.219	0.307	0.055	0.040	0.142	0.307
295	Flathead	こち	コチ	0.047	0.469	0.096	0.030	0.029	0.071	0.070	0.032	0.038	0.119	0.469
296	Mahi-mahi	しいら	シイラ	0.051	0.592	0.046	0.035	0.018	0.094	0.038	0.062	0.017	0.048	0.592
297	Steller sea lion	とど	トド	0.051	0.041	0.105	0.037	0.014	0.028	0.641	0.026	0.026	0.032	0.641
298	Loach	どじょう	ドジョウ	0.025	0.862	0.023	0.010	0.006	0.014	0.018	0.014	0.008	0.020	0.862
299	Sika deer	にほんじか	ニホンジカ	0.752	0.014	0.046	0.017	0.005	0.050	0.025	0.036	0.015	0.039	0.752
300	Moose	へらじか	ヘラジカ	0.164	0.014	0.136	0.024	0.017	0.329	0.258	0.020	0.028	0.010	0.329
301	Pelican	ぺりかん	ペリカン	0.632	0.019	0.125	0.017	0.008	0.042	0.100	0.015	0.010	0.032	0.632
302	Masked palm civet	はくびしん	ハクビシン	0.501	0.048	0.077	0.032	0.020	0.064	0.086	0.052	0.087	0.032	0.501
303	Dingo	でぃんご	ディンゴ	0.215	0.035	0.203	0.043	0.012	0.125	0.137	0.096	0.033	0.102	0.215
304	Woodchuck	うっどちゃっく	ウッドチャック	0.228	0.052	0.063	0.066	0.053	0.232	0.088	0.047	0.124	0.048	0.232
305	Cuckoo	かっこう	カッコウ	0.425	0.034	0.123	0.026	0.014	0.085	0.199	0.022	0.026	0.047	0.425
306	Bison	ばいそん	バイソン	0.153	0.016	0.206	0.047	0.007	0.362	0.051	0.057	0.023	0.078	0.362
307	Seahorse	たつのおとしご	タツノオトシゴ	0.261	0.059	0.074	0.041	0.017	0.036	0.338	0.042	0.039	0.094	0.338
308	Kiwi	きーうぃ	キーウィ	0.094	0.032	0.088	0.062	0.051	0.148	0.308	0.051	0.036	0.130	0.308
309	Canary	かなりあ	カナリア	0.411	0.031	0.117	0.032	0.038	0.081	0.123	0.060	0.020	0.086	0.411
310	Flying squirrel	ももんが	モモンガ	0.392	0.050	0.084	0.059	0.017	0.190	0.098	0.036	0.024	0.050	0.392
311	Long-armed Shrimp	てながえび	テナガエビ	0.047	0.707	0.030	0.026	0.012	0.079	0.036	0.021	0.018	0.024	0.707
312	Yak	やく	ヤク	0.184	0.046	0.205	0.032	0.035	0.185	0.072	0.073	0.056	0.111	0.205
313	Ptarmigan	らいちょう	ライチョウ	0.329	0.015	0.080	0.079	0.013	0.127	0.268	0.029	0.036	0.023	0.329
314	Moose	むーす	ムース	0.203	0.061	0.129	0.031	0.160	0.093	0.140	0.050	0.046	0.085	0.203
315	Electric eel	でんきうなぎ	デンキウナギ	0.073	0.207	0.197	0.044	0.021	0.093	0.069	0.122	0.119	0.055	0.207
316	Guppy	ぐっぴー	グッピー	0.087	0.295	0.097	0.031	0.036	0.176	0.063	0.081	0.045	0.088	0.295
317	Needlefish	だつ	ダツ	0.081	0.635	0.042	0.016	0.028	0.040	0.050	0.021	0.054	0.033	0.635
318	Grunt	いさき	イサキ	0.051	0.535	0.070	0.068	0.032	0.064	0.041	0.028	0.075	0.038	0.535
319	Aurochs	おーろっくす	オーロックス	0.112	0.074	0.121	0.073	0.049	0.190	0.089	0.079	0.115	0.098	0.190
320	Discus Fish	でぃすかす	ディスカス	0.127	0.142	0.107	0.069	0.031	0.172	0.139	0.062	0.040	0.110	0.172
321	Koi	にしきごい	ニシキゴイ	0.106	0.389	0.064	0.060	0.068	0.058	0.070	0.081	0.063	0.041	0.389
322	Largemouth Bass	ぶらっくばす	ブラックバス	0.021	0.863	0.050	0.014	0.004	0.010	0.011	0.008	0.008	0.012	0.863
323	Firefly	ほたる	ホタル	0.173	0.221	0.222	0.028	0.014	0.107	0.146	0.027	0.024	0.038	0.222
324	Marmoset	まーもせっと	マーモセット	0.530	0.028	0.059	0.075	0.028	0.041	0.083	0.054	0.048	0.055	0.530
325	Rainbow trout	にじます	ニジマス	0.056	0.718	0.064	0.019	0.006	0.039	0.039	0.020	0.019	0.019	0.718
326	Red-backed Vole	あかねずみ	アカネズミ	0.089	0.050	0.531	0.043	0.032	0.044	0.064	0.053	0.032	0.060	0.531
327	Sea turtle	うみがめ	ウミガメ	0.036	0.243	0.244	0.007	0.007	0.035	0.338	0.031	0.015	0.045	0.338
328	Horseshoe crab	かぶとがに	カブトガニ	0.066	0.447	0.063	0.039	0.007	0.041	0.185	0.061	0.033	0.059	0.447
329	Japanese butterfish	めだい	メダイ	0.125	0.210	0.120	0.074	0.063	0.078	0.129	0.075	0.046	0.081	0.210
330	Wolverine	くずり	クズリ	0.158	0.055	0.338	0.020	0.024	0.087	0.161	0.067	0.042	0.048	0.338
331	Harbor seal/Common seal	ぜにがたあざらし	ゼニガタアザラシ	0.060	0.032	0.060	0.023	0.021	0.047	0.648	0.026	0.024	0.059	0.648
332	Gray Wolf	はいいろおおかみ	ハイイロオオカミ	0.410	0.028	0.093	0.053	0.014	0.080	0.048	0.031	0.046	0.197	0.410
333	Peregrine falcon	はやぶさ	ハヤブサ	0.252	0.011	0.262	0.049	0.010	0.116	0.217	0.025	0.020	0.039	0.262
334	Koala	こあら	コアラ	0.120	0.033	0.048	0.023	0.010	0.054	0.542	0.055	0.060	0.054	0.542
335	Wombat	うぉんばっと	ウォンバット	0.217	0.040	0.176	0.020	0.034	0.094	0.207	0.046	0.084	0.082	0.217
336	Sloth	なまけもの	ナマケモノ	0.277	0.031	0.173	0.053	0.015	0.205	0.128	0.028	0.040	0.051	0.277
337	Newfoundland Dog	にゅーふぁんどらんど	ニューファンドランド	0.157	0.048	0.115	0.061	0.016	0.211	0.150	0.092	0.033	0.116	0.211
338	Grebe	かいつぶり	カイツブリ	0.170	0.093	0.390	0.057	0.012	0.047	0.101	0.039	0.036	0.055	0.390
339	Samoyed	さもえど	サモエド	0.170	0.058	0.165	0.044	0.050	0.073	0.120	0.099	0.135	0.086	0.170
340	Siberian Husky	しべりあん・はすきー	シベリアン・ハスキー	0.112	0.033	0.084	0.087	0.035	0.253	0.107	0.142	0.054	0.094	0.253
341	Shetland Sheepdog	しぇっとらんど・しーぷどっぐ	シェットランド・シープドッグ	0.130	0.072	0.187	0.059	0.086	0.134	0.078	0.110	0.057	0.086	0.187
342	Gibbon	てながざる	テナガザル	0.169	0.053	0.076	0.025	0.024	0.156	0.405	0.041	0.019	0.031	0.405
343	Brittle Star	くもひとで	クモヒトデ	0.083	0.105	0.150	0.028	0.069	0.074	0.335	0.056	0.027	0.072	0.335
344	Sea snake	うみへび	ウミヘビ	0.035	0.047	0.705	0.024	0.015	0.037	0.049	0.016	0.041	0.032	0.705
345	Striped beakfish	いしだい	イシダイ	0.091	0.329	0.215	0.022	0.014	0.074	0.106	0.079	0.039	0.028	0.329
346	Maltese	まるちーず	マルチーズ	0.277	0.077	0.071	0.076	0.029	0.081	0.096	0.045	0.155	0.093	0.277
347	Japanese barramundi	あかめ	アカメ	0.074	0.379	0.141	0.045	0.014	0.073	0.129	0.050	0.047	0.048	0.379
348	Anglerfish	ちょうちんあんこう	チョウチンアンコウ	0.112	0.253	0.134	0.048	0.057	0.084	0.099	0.082	0.073	0.057	0.253
349	South American sea lion	おたりあ	オタリア	0.208	0.109	0.082	0.099	0.042	0.176	0.061	0.081	0.057	0.085	0.208
350	Bottlenose Dolphin	まいるか	マイルカ	0.044	0.026	0.624	0.021	0.018	0.024	0.174	0.026	0.019	0.024	0.624
351	Japanese bush warbler	うぐいす	ウグイス	0.784	0.023	0.078	0.009	0.006	0.023	0.037	0.018	0.012	0.010	0.784
352	Hawksbill sea turtle	たいまい	タイマイ	0.153	0.068	0.190	0.059	0.018	0.095	0.283	0.057	0.039	0.037	0.283
353	Saltwater Crocodile	いりえわに	イリエワニ	0.091	0.065	0.077	0.057	0.014	0.132	0.357	0.079	0.034	0.095	0.357
354	Gecko	やもり	ヤモリ	0.141	0.016	0.409	0.046	0.009	0.051	0.234	0.037	0.015	0.042	0.409
355	Tortoise	りくがめ	リクガメ	0.243	0.044	0.255	0.033	0.015	0.170	0.134	0.054	0.017	0.034	0.255
356	Ferret	ふぇれっと	フェレット	0.233	0.035	0.189	0.063	0.022	0.057	0.174	0.077	0.107	0.046	0.233
357	Porcupinefish	はりせんぼん	ハリセンボン	0.306	0.098	0.102	0.033	0.126	0.038	0.145	0.052	0.042	0.059	0.306
358	Dodo	どーどー	ドードー	0.258	0.032	0.121	0.074	0.051	0.141	0.183	0.050	0.049	0.041	0.258
359	Pond smelt	わかさぎ	ワカサギ	0.048	0.530	0.107	0.024	0.015	0.078	0.057	0.020	0.012	0.108	0.530
360	Flying fish	とびうお	トビウオ	0.081	0.092	0.102	0.071	0.021	0.125	0.401	0.058	0.016	0.034	0.401
361	Mountain Hawk-Eagle	くまたか	クマタカ	0.065	0.018	0.550	0.017	0.020	0.201	0.048	0.043	0.022	0.016	0.550
362	Nutria	ぬーとりあ	ヌートリア	0.389	0.038	0.059	0.041	0.021	0.120	0.083	0.080	0.048	0.122	0.389
363	Sea slug	うみうし	ウミウシ	0.099	0.093	0.208	0.025	0.033	0.085	0.248	0.099	0.040	0.070	0.248
364	Ibex	あいべっくす	アイベックス	0.237	0.026	0.146	0.062	0.033	0.146	0.160	0.092	0.044	0.054	0.237
365	Oryx	おりっくす	オリックス	0.161	0.055	0.195	0.057	0.073	0.159	0.113	0.045	0.069	0.072	0.195
366	Horsehair Crab	けがに	ケガニ	0.139	0.135	0.112	0.052	0.024	0.137	0.296	0.035	0.039	0.031	0.296
367	Dsinezumi shrew/Japanese white-toothed shrew	じねずみ	ジネズミ	0.323	0.048	0.131	0.085	0.041	0.055	0.169	0.059	0.034	0.054	0.323
368	Dugong	じゅごん	ジュゴン	0.305	0.021	0.065	0.014	0.041	0.062	0.383	0.027	0.044	0.037	0.383
369	Portuguese Man-of-War	かつおのえぼし	カツオノエボシ	0.065	0.114	0.048	0.014	0.041	0.103	0.483	0.049	0.040	0.044	0.483
370	Oriental turtle dove	きじばと	キジバト	0.158	0.055	0.282	0.053	0.041	0.071	0.143	0.046	0.037	0.115	0.282
371	Black-headed gull	ゆりかもめ	ユリカモメ	0.374	0.079	0.107	0.038	0.045	0.082	0.140	0.029	0.061	0.043	0.374
372	Sand borer	きす	キス	0.096	0.569	0.066	0.016	0.015	0.091	0.064	0.043	0.023	0.018	0.569
373	Sei whale	いわしくじら	イワシクジラ	0.065	0.039	0.408	0.037	0.022	0.032	0.209	0.031	0.088	0.070	0.408
374	Dormouse	やまね	ヤマネ	0.362	0.044	0.128	0.052	0.030	0.087	0.142	0.029	0.036	0.090	0.362
375	Labrador Retriever	らぶらどーる・れとりばー	ラブラドール・レトリバー	0.106	0.036	0.105	0.038	0.038	0.105	0.113	0.086	0.117	0.256	0.256
376	Conger eel	あなご	アナゴ	0.037	0.592	0.186	0.029	0.024	0.024	0.054	0.019	0.010	0.025	0.592
377	Pike Conger	はも	ハモ	0.094	0.154	0.371	0.026	0.034	0.087	0.096	0.028	0.054	0.055	0.371
378	Pelican eel	ふうせんうなぎ	フウセンウナギ	0.266	0.116	0.074	0.104	0.046	0.054	0.097	0.064	0.109	0.071	0.266
379	Mantis shrimp	しゃこ	シャコ	0.210	0.473	0.119	0.016	0.007	0.021	0.062	0.033	0.019	0.041	0.473
380	Bactrian camel	ふたこぶらくだ	フタコブラクダ	0.447	0.022	0.090	0.063	0.017	0.067	0.117	0.074	0.029	0.074	0.447
381	Japanese Serow	にほんかもしか	ニホンカモシカ	0.768	0.015	0.040	0.014	0.014	0.050	0.050	0.012	0.009	0.028	0.768
382	King crab	たらばがに	タラバガニ	0.152	0.161	0.086	0.016	0.029	0.033	0.386	0.043	0.023	0.068	0.386
383	North Pacific giant octopus	みずだこ	ミズダコ	0.248	0.066	0.158	0.036	0.054	0.058	0.119	0.084	0.099	0.077	0.248
384	Hermit crab	やどかり	ヤドカリ	0.348	0.038	0.169	0.018	0.015	0.047	0.261	0.034	0.026	0.044	0.348
385	Opah	あかまんぼう	アカマンボウ	0.256	0.083	0.224	0.049	0.032	0.059	0.130	0.084	0.037	0.048	0.256
386	Salmon Shark	ねずみざめ	ネズミザメ	0.271	0.040	0.341	0.045	0.016	0.095	0.091	0.030	0.021	0.051	0.341
387	Clownfish	くまのみ	クマノミ	0.117	0.263	0.127	0.052	0.040	0.088	0.077	0.052	0.035	0.149	0.263
388	Northern goshawk	おおたか	オオタカ	0.129	0.034	0.599	0.019	0.028	0.049	0.031	0.043	0.020	0.049	0.599
389	Black-tailed gull	うみねこ	ウミネコ	0.117	0.072	0.450	0.024	0.021	0.072	0.120	0.029	0.023	0.071	0.450
390	Sand Lance	こうなご	コウナゴ	0.148	0.202	0.134	0.073	0.022	0.128	0.095	0.066	0.047	0.085	0.202
391	Stoat	おこじょ	オコジョ	0.142	0.027	0.455	0.109	0.021	0.086	0.066	0.036	0.020	0.039	0.455
392	Anglerfish	あんこう	アンコウ	0.072	0.564	0.168	0.031	0.011	0.036	0.039	0.020	0.018	0.041	0.564
393	Boxfish	はこふぐ	ハコフグ	0.202	0.121	0.113	0.068	0.016	0.077	0.202	0.125	0.022	0.054	0.202
394	Brown Rat	どぶねずみ	ドブネズミ	0.449	0.020	0.255	0.022	0.014	0.082	0.038	0.021	0.034	0.064	0.449
395	white whale	しろいるか	シロイルカ	0.131	0.038	0.425	0.020	0.019	0.039	0.230	0.034	0.018	0.047	0.425
396	Beluga	べるーが	ベルーガ	0.188	0.056	0.228	0.049	0.044	0.072	0.155	0.069	0.078	0.061	0.228
397	Warthog	いぼいのしし	イボイノシシ	0.210	0.053	0.163	0.039	0.013	0.213	0.102	0.075	0.028	0.103	0.213
398	Caracal	からかる	カラカル	0.385	0.028	0.131	0.025	0.026	0.138	0.134	0.061	0.020	0.054	0.385
399	Cormorant	う	ウ	0.432	0.048	0.293	0.017	0.011	0.027	0.107	0.018	0.013	0.034	0.432
400	Shrike	もず	モズ	0.725	0.039	0.070	0.020	0.004	0.034	0.027	0.036	0.024	0.020	0.725
401	Japanese giant flying squirrel	むささび	ムササビ	0.665	0.016	0.043	0.015	0.009	0.075	0.111	0.026	0.017	0.022	0.665
402	Bigfin Reef Squid	あおりいか	アオリイカ	0.069	0.474	0.096	0.042	0.017	0.082	0.093	0.044	0.030	0.053	0.474
403	Mandrill	まんどりる	マンドリル	0.262	0.084	0.097	0.028	0.030	0.062	0.143	0.051	0.021	0.221	0.262
404	Nautilus	おうむがい	オウムガイ	0.111	0.120	0.376	0.032	0.018	0.054	0.176	0.029	0.044	0.040	0.376
405	Common Murre	うみがらす	ウミガラス	0.433	0.038	0.206	0.015	0.011	0.039	0.111	0.033	0.034	0.079	0.433
406	Rail	くいな	クイナ	0.200	0.017	0.046	0.029	0.006	0.465	0.097	0.018	0.014	0.108	0.465
407	Hornbill	さいちょう	サイチョウ	0.167	0.044	0.096	0.024	0.017	0.065	0.477	0.029	0.023	0.058	0.477
408	Kestrel	ちょうげんぼう	チョウゲンボウ	0.576	0.032	0.089	0.048	0.031	0.062	0.056	0.033	0.042	0.030	0.576
409	Vulture	はげたか	ハゲタカ	0.269	0.106	0.119	0.034	0.009	0.066	0.196	0.082	0.097	0.024	0.269
410	Blue Shark	よしきりざめ	ヨシキリザメ	0.203	0.063	0.164	0.079	0.035	0.102	0.151	0.130	0.031	0.044	0.203
411	Cuttlefish	こういか	コウイカ	0.043	0.351	0.392	0.033	0.017	0.026	0.041	0.043	0.027	0.029	0.392
412	Fairy Shrimp	ほうねんえび	ホウネンエビ	0.137	0.163	0.140	0.042	0.065	0.082	0.074	0.088	0.083	0.125	0.163
413	Red Fox	あかぎつね	アカギツネ	0.090	0.017	0.505	0.028	0.024	0.047	0.157	0.035	0.011	0.086	0.505
414	Dhole	どーる	ドール	0.362	0.068	0.108	0.037	0.020	0.122	0.092	0.092	0.044	0.054	0.362
415	African Wild Dog	りかおん	リカオン	0.511	0.031	0.123	0.050	0.013	0.088	0.071	0.036	0.040	0.037	0.511
416	Oriental stork	こうのとり	コウノトリ	0.832	0.017	0.037	0.010	0.009	0.020	0.026	0.007	0.009	0.032	0.832
417	Japanese freshwater crab	さわがに	サワガニ	0.126	0.493	0.126	0.015	0.032	0.032	0.084	0.038	0.018	0.037	0.493
418	Red-crowned Crane	たんちょう	タンチョウ	0.293	0.053	0.251	0.019	0.013	0.101	0.149	0.036	0.021	0.062	0.293
419	Sea Angel	くりおね	クリオネ	0.175	0.065	0.203	0.048	0.021	0.075	0.160	0.064	0.095	0.094	0.203
420	Crayfish	ざりがに	ザリガニ	0.106	0.690	0.022	0.028	0.009	0.018	0.067	0.030	0.009	0.020	0.690
421	Freshwater Shrimp	ぬまえび	ヌマエビ	0.061	0.701	0.055	0.016	0.020	0.037	0.056	0.018	0.018	0.018	0.701
422	Hammerhead shark	しゅもくざめ	シュモクザメ	0.123	0.067	0.517	0.050	0.023	0.028	0.105	0.025	0.033	0.030	0.517
423	Echidna	はりもぐら	ハリモグラ	0.332	0.066	0.195	0.091	0.034	0.028	0.146	0.043	0.017	0.048	0.332
424	Pangolin	せんざんこう	センザンコウ	0.388	0.037	0.110	0.033	0.060	0.103	0.089	0.082	0.035	0.062	0.388
425	Mongoose	まんぐーす	マングース	0.824	0.008	0.040	0.027	0.011	0.013	0.028	0.019	0.014	0.016	0.824
426	Jay	かけす	カケス	0.700	0.024	0.060	0.019	0.015	0.041	0.057	0.042	0.024	0.019	0.700
427	Angelfish	えんぜるふぃっしゅ	エンゼルフィッシュ	0.202	0.143	0.104	0.072	0.033	0.073	0.166	0.071	0.071	0.064	0.202
428	Dark chub	かわむつ	カワムツ	0.027	0.760	0.038	0.016	0.021	0.025	0.036	0.028	0.023	0.027	0.760
429	Basking shark	うばざめ	ウバザメ	0.109	0.329	0.280	0.030	0.015	0.072	0.063	0.033	0.025	0.044	0.329
430	Firefly squid	ほたるいか	ホタルイカ	0.159	0.050	0.480	0.019	0.021	0.067	0.063	0.055	0.024	0.061	0.480
431	Pleco	ぷれこ	プレコ	0.187	0.227	0.125	0.075	0.028	0.032	0.107	0.070	0.093	0.056	0.227
432	Scops owl	このはずく	コノハズク	0.297	0.065	0.092	0.022	0.019	0.074	0.213	0.102	0.042	0.074	0.297
433	Barn Owl	めんふくろう	メンフクロウ	0.353	0.065	0.156	0.047	0.039	0.078	0.090	0.057	0.033	0.082	0.353
434	Yezo sika deer	えぞしか	エゾシカ	0.069	0.014	0.747	0.026	0.009	0.041	0.039	0.015	0.011	0.028	0.747
435	Frilled Shark	らぶか	ラブカ	0.077	0.119	0.234	0.046	0.044	0.113	0.105	0.124	0.061	0.079	0.234
436	Pomeranian	ぽめらにあん	ポメラニアン	0.487	0.032	0.140	0.036	0.029	0.043	0.095	0.065	0.026	0.048	0.487
437	Moray eel	うつぼ	ウツボ	0.100	0.303	0.300	0.035	0.024	0.031	0.096	0.052	0.028	0.031	0.303
438	Blue-ringed octopus	ひょうもんだこ	ヒョウモンダコ	0.308	0.071	0.142	0.077	0.025	0.090	0.096	0.103	0.031	0.058	0.308
439	Shortfin Mako Shark	あおざめ	アオザメ	0.070	0.465	0.152	0.033	0.030	0.029	0.075	0.048	0.050	0.048	0.465
440	Tiger Shark	いたちざめ	イタチザメ	0.111	0.235	0.300	0.029	0.010	0.098	0.059	0.073	0.018	0.066	0.300
441	Bull Shark	おおめじろざめ	オオメジロザメ	0.111	0.160	0.434	0.023	0.015	0.035	0.103	0.042	0.019	0.057	0.434
442	Angel shark	かすざめ	カスザメ	0.125	0.196	0.263	0.039	0.031	0.100	0.080	0.053	0.038	0.075	0.263
443	Tiger shark	とらざめ	トラザメ	0.277	0.047	0.212	0.023	0.022	0.057	0.096	0.200	0.023	0.044	0.277
444	Great white shark	ほおじろざめ	ホオジロザメ	0.181	0.035	0.322	0.032	0.026	0.069	0.106	0.124	0.053	0.051	0.322
445	Requiem shark	めじろざめ	メジロザメ	0.586	0.065	0.154	0.015	0.008	0.045	0.069	0.013	0.019	0.026	0.586
446	Game fowl	しゃも	シャモ	0.174	0.048	0.298	0.024	0.021	0.137	0.165	0.036	0.038	0.058	0.298
447	Mute Swan	こぶはくちょう	コブハクチョウ	0.319	0.070	0.176	0.020	0.014	0.077	0.114	0.113	0.055	0.041	0.319
448	Humboldt penguin	ふんぼるとぺんぎん	フンボルトペンギン	0.410	0.032	0.099	0.042	0.012	0.044	0.250	0.051	0.025	0.036	0.410
449	Siberian chipmunk	しまりす	シマリス	0.617	0.020	0.097	0.013	0.015	0.123	0.033	0.028	0.016	0.037	0.617
450	Corydoras	こりどらす	コリドラス	0.157	0.110	0.110	0.031	0.043	0.090	0.171	0.094	0.076	0.117	0.171
451	African Grey Parrot	ようむ	ヨウム	0.142	0.042	0.166	0.058	0.031	0.066	0.065	0.263	0.074	0.094	0.263
452	Arowana	あろわな	アロワナ	0.098	0.330	0.132	0.048	0.021	0.067	0.096	0.112	0.044	0.052	0.330
453	Arapaima	ぴらるく	ピラルク	0.121	0.074	0.290	0.082	0.022	0.182	0.118	0.035	0.036	0.040	0.290
454	Yellowtail amberjack	ひらまさ	ヒラマサ	0.269	0.109	0.228	0.045	0.026	0.076	0.069	0.057	0.025	0.096	0.269
455	Frilled Lizard	えりまきとかげ	エリマキトカゲ	0.114	0.031	0.261	0.030	0.016	0.087	0.214	0.050	0.058	0.140	0.261
456	Opossum	おぽっさむ	オポッサム	0.661	0.024	0.063	0.017	0.014	0.028	0.103	0.031	0.011	0.050	0.661
457	Capuchin Monkey	おまきざる	オマキザル	0.573	0.028	0.043	0.036	0.010	0.034	0.132	0.095	0.013	0.036	0.573
458	Porcupine sea urchin	がんがぜ	ガンガゼ	0.242	0.205	0.095	0.056	0.054	0.039	0.151	0.067	0.037	0.053	0.242
459	Japanese eel catfish	ごんずい	ゴンズイ	0.254	0.119	0.106	0.061	0.037	0.105	0.107	0.074	0.049	0.087	0.254
460	Japanese white-eye	めじろ	メジロ	0.797	0.022	0.069	0.010	0.009	0.018	0.016	0.013	0.029	0.017	0.797
461	Guanaco	ぐあなこ	グアナコ	0.267	0.053	0.088	0.043	0.031	0.082	0.217	0.046	0.071	0.102	0.267
462	Dromedary	ひとこぶらくだ	ヒトコブラクダ	0.388	0.060	0.125	0.028	0.026	0.101	0.112	0.065	0.028	0.067	0.388
463	Cassowary	ひくいどり	ヒクイドリ	0.160	0.047	0.102	0.032	0.019	0.088	0.425	0.082	0.015	0.029	0.425
464	Bighorn Sheep	びっぐほーん	ビッグホーン	0.187	0.061	0.188	0.068	0.029	0.067	0.121	0.103	0.085	0.092	0.188
465	Quetzal	けつぁーる	ケツァール	0.184	0.164	0.116	0.049	0.037	0.041	0.197	0.060	0.031	0.121	0.197
466	Red Claw Crab	あかてがに	アカテガニ	0.148	0.284	0.111	0.056	0.035	0.041	0.132	0.085	0.043	0.066	0.284
467	Coconut crab	やしがに	ヤシガニ	0.245	0.089	0.299	0.016	0.023	0.033	0.059	0.037	0.026	0.172	0.299
468	Pygmy Hippopotamus	こびとかば	コビトカバ	0.194	0.088	0.140	0.032	0.050	0.129	0.118	0.071	0.073	0.106	0.194
469	Fossa	ふぉっさ	フォッサ	0.364	0.038	0.088	0.066	0.027	0.095	0.058	0.085	0.078	0.103	0.364
470	Gaur	がうる	ガウル	0.316	0.047	0.275	0.037	0.015	0.094	0.055	0.084	0.039	0.038	0.316
471	Wallaby	わらびー	ワラビー	0.500	0.029	0.140	0.040	0.010	0.060	0.119	0.031	0.028	0.043	0.500
472	Okinawa Rail	やんばるくいな	ヤンバルクイナ	0.389	0.054	0.156	0.028	0.029	0.071	0.112	0.097	0.031	0.034	0.389
473	Black Mamba	ぶらっくまんば	ブラックマンバ	0.222	0.066	0.089	0.040	0.028	0.038	0.175	0.063	0.118	0.161	0.222
474	Mamushi	まむし	マムシ	0.519	0.066	0.098	0.035	0.037	0.061	0.033	0.022	0.024	0.105	0.519
475	Black Rhinoceros	くろさい	クロサイ	0.331	0.027	0.230	0.030	0.014	0.093	0.131	0.057	0.043	0.044	0.331
476	White Rhinoceros	しろさい	シロサイ	0.531	0.044	0.108	0.023	0.014	0.042	0.084	0.038	0.089	0.028	0.531
477	Armadillo	あるまじろ	アルマジロ	0.675	0.019	0.070	0.016	0.007	0.066	0.056	0.029	0.025	0.037	0.675
478	Laurasiatheria	ろーらしあ	ローラシア	0.244	0.087	0.137	0.063	0.040	0.109	0.119	0.084	0.041	0.076	0.244
479	Shishamo smelt	ししゃも	シシャモ	0.261	0.248	0.105	0.021	0.014	0.088	0.073	0.103	0.039	0.049	0.261
480	Oarfish	りゅうぐうのつかい	リュウグウノツカイ	0.259	0.059	0.144	0.181	0.038	0.066	0.069	0.047	0.040	0.096	0.259
481	Baboon	ひひ	ヒヒ	0.675	0.014	0.091	0.012	0.008	0.046	0.064	0.051	0.014	0.024	0.675
482	California sea lion	かりふぉるにああしか	カリフォルニアアシカ	0.143	0.038	0.243	0.035	0.016	0.082	0.322	0.039	0.038	0.044	0.322
483	Okapi	おかぴ	オカピ	0.281	0.047	0.115	0.073	0.030	0.087	0.134	0.067	0.064	0.101	0.281
484	Snowy Owl	しろふくろう	シロフクロウ	0.410	0.065	0.106	0.028	0.030	0.061	0.124	0.080	0.065	0.031	0.410
485	Donkey	どんきー	ドンキー	0.483	0.031	0.080	0.021	0.014	0.055	0.147	0.099	0.024	0.045	0.483
486	Pony	ぽにー	ポニー	0.204	0.024	0.321	0.019	0.010	0.223	0.137	0.026	0.018	0.019	0.321
487	Pig-nosed Turtle	すっぽんもどき	スッポンモドキ	0.150	0.091	0.128	0.041	0.065	0.078	0.150	0.080	0.049	0.168	0.168
488	Giant Tortoise	ぞうがめ	ゾウガメ	0.115	0.062	0.281	0.027	0.018	0.054	0.259	0.062	0.053	0.070	0.281
489	Red-eared Slider	みどりがめ	ミドリガメ	0.137	0.082	0.216	0.062	0.023	0.087	0.186	0.044	0.086	0.076	0.216
490	Alligator Snapping Turtle	わにがめ	ワニガメ	0.284	0.091	0.179	0.043	0.034	0.091	0.098	0.063	0.054	0.062	0.284
491	Musk Shrew	じゃこうねずみ	ジャコウネズミ	0.338	0.063	0.105	0.054	0.045	0.052	0.118	0.074	0.043	0.107	0.338
492	Puffin	ぱふぃん	パフィン	0.261	0.285	0.056	0.050	0.030	0.063	0.085	0.049	0.070	0.051	0.285
493	Ctenophore	くしくらげ	クシクラゲ	0.125	0.055	0.122	0.038	0.031	0.053	0.366	0.104	0.062	0.044	0.366
494	Blacktip reef shark	つまぐろ	ツマグロ	0.386	0.045	0.132	0.036	0.023	0.054	0.077	0.076	0.046	0.126	0.386
495	Komodo Dragon	こもどおおとかげ	コモドオオトカゲ	0.171	0.125	0.222	0.064	0.017	0.083	0.136	0.085	0.036	0.060	0.222
496	Civet	じゃこうねこ	ジャコウネコ	0.682	0.034	0.072	0.017	0.032	0.035	0.054	0.043	0.013	0.019	0.682
497	Hyrax	はいらっくす	ハイラックス	0.582	0.026	0.107	0.049	0.020	0.042	0.076	0.029	0.023	0.045	0.582
498	Spotted hyena	ぶちはいえな	ブチハイエナ	0.656	0.020	0.073	0.014	0.024	0.047	0.062	0.034	0.033	0.037	0.656
499	Roof Rat	くまねずみ	クマネズミ	0.268	0.016	0.570	0.013	0.021	0.020	0.034	0.024	0.009	0.025	0.570
500	Terrier	てりあ	テリア	0.592	0.017	0.059	0.008	0.018	0.152	0.054	0.027	0.008	0.065	0.592
501	Green Anole	ぐりーんあのーる	グリーンアノール	0.163	0.051	0.171	0.120	0.023	0.046	0.139	0.220	0.031	0.035	0.220
502	Moa	もあ	モア	0.123	0.043	0.371	0.042	0.041	0.093	0.130	0.048	0.034	0.075	0.371
503	Beagle	びーぐる	ビーグル	0.339	0.039	0.120	0.033	0.026	0.038	0.141	0.073	0.064	0.126	0.339
504	Wildebeest	ぬー	ヌー	0.351	0.030	0.175	0.034	0.019	0.160	0.112	0.033	0.018	0.067	0.351
505	Honey Badger	らーてる	ラーテル	0.410	0.098	0.135	0.043	0.035	0.037	0.068	0.042	0.022	0.111	0.410
506	Giant anteater	おおありくい	オオアリクイ	0.500	0.048	0.078	0.028	0.020	0.042	0.133	0.039	0.022	0.089	0.500
507	Caiman	かいまん	カイマン	0.481	0.054	0.096	0.074	0.011	0.048	0.151	0.049	0.012	0.025	0.481
508	Canis lupus/Wolf	たいりくおおかみ	タイリクオオカミ	0.602	0.022	0.056	0.021	0.022	0.059	0.065	0.032	0.066	0.055	0.602
509	Tamarin	たまりん	タマリン	0.356	0.071	0.108	0.048	0.063	0.095	0.122	0.042	0.039	0.056	0.356
510	Hill Myna	きゅうかんちょう	キュウカンチョウ	0.285	0.093	0.125	0.044	0.036	0.078	0.119	0.060	0.082	0.078	0.285
511	Bandicoot	ばんでぃくーと	バンディクート	0.311	0.097	0.081	0.117	0.057	0.062	0.114	0.078	0.030	0.052	0.311
512	Tasmanian Tiger	ふくろおおかみ	フクロオオカミ	0.470	0.080	0.083	0.030	0.018	0.058	0.120	0.037	0.045	0.059	0.470
513	Squirrel Monkey	りすざる	リスザル	0.652	0.021	0.096	0.021	0.015	0.060	0.045	0.036	0.032	0.023	0.652
514	Cobra	こぶら	コブラ	0.093	0.017	0.756	0.011	0.006	0.024	0.050	0.016	0.012	0.016	0.756
515	Indri	いんどり	インドリ	0.167	0.142	0.134	0.056	0.044	0.085	0.113	0.126	0.084	0.047	0.167
516	Ring-tailed lemur	わおきつねざる	ワオキツネザル	0.424	0.044	0.117	0.076	0.040	0.083	0.123	0.038	0.033	0.022	0.424
517	Bengal	べんがる	ベンガル	0.197	0.089	0.157	0.038	0.094	0.094	0.083	0.068	0.066	0.113	0.197
518	Prairie Dog	ぷれーりーどっぐ	プレーリードッグ	0.792	0.017	0.029	0.015	0.008	0.029	0.034	0.017	0.017	0.043	0.792
519	Sea cow	かいぎゅう	カイギュウ	0.449	0.030	0.118	0.052	0.017	0.055	0.161	0.032	0.049	0.035	0.449
520	Wallaroo	わらるー	ワラルー	0.191	0.082	0.199	0.052	0.059	0.077	0.096	0.122	0.077	0.046	0.199
521	Sugar glider	ふくろももんが	フクロモモンガ	0.534	0.042	0.082	0.021	0.047	0.090	0.043	0.067	0.028	0.046	0.534
522	Hamadryas baboon	まんとひひ	マントヒヒ	0.481	0.047	0.100	0.032	0.017	0.147	0.076	0.052	0.027	0.020	0.481
523	Sawfish	のこぎりざめ	ノコギリザメ	0.253	0.079	0.123	0.028	0.025	0.084	0.132	0.088	0.034	0.155	0.253
524	Eagle Owl	わしみみずく	ワシミミズク	0.369	0.033	0.329	0.053	0.008	0.046	0.088	0.022	0.025	0.026	0.369
525	Budgerigar	せきせいいんこ	セキセイインコ	0.303	0.078	0.082	0.045	0.024	0.203	0.062	0.087	0.050	0.065	0.303
526	Marmot	まーもっと	マーモット	0.761	0.032	0.049	0.032	0.008	0.023	0.047	0.016	0.009	0.024	0.761
527	Cookiecutter shark	だるまざめ	ダルマザメ	0.086	0.055	0.557	0.024	0.020	0.023	0.098	0.041	0.053	0.043	0.557
528	Manatee	まなてぃー	マナティー	0.239	0.056	0.143	0.050	0.095	0.050	0.100	0.101	0.105	0.060	0.239
529	Manatee	まなてぃ	マナティ	0.338	0.026	0.306	0.062	0.029	0.045	0.069	0.038	0.024	0.063	0.338
530	Asian small-clawed otter	こつめかわうそ	コツメカワウソ	0.276	0.064	0.174	0.046	0.014	0.059	0.216	0.039	0.035	0.075	0.276
531	Macaw	こんごういんこ	コンゴウインコ	0.482	0.030	0.097	0.038	0.024	0.044	0.093	0.078	0.050	0.064	0.482
532	Sandgrouse	さけい	サケイ	0.415	0.067	0.140	0.023	0.019	0.067	0.125	0.050	0.047	0.046	0.415
533	Cercopithecidae	おながざる	オナガザル	0.124	0.092	0.162	0.047	0.018	0.096	0.095	0.057	0.198	0.110	0.198
534	Proboscis monkey	てんぐざる	テングザル	0.139	0.088	0.348	0.040	0.026	0.087	0.108	0.076	0.034	0.054	0.348
535	Silky monkey	きぬざる	キヌザル	0.269	0.086	0.177	0.034	0.017	0.161	0.099	0.053	0.043	0.060	0.269
536	Chevrotain	まめじか	マメジカ	0.191	0.228	0.121	0.062	0.036	0.065	0.141	0.042	0.053	0.062	0.228
537	Tasmanian devil	たすまにあでびる	タスマニアデビル	0.639	0.032	0.052	0.042	0.049	0.040	0.062	0.026	0.024	0.033	0.639
538	Young Japanese amberjack	いなだ	イナダ	0.221	0.119	0.088	0.037	0.020	0.050	0.249	0.134	0.035	0.047	0.249
539	Cockatiel	おかめいんこ	オカメインコ	0.325	0.066	0.099	0.036	0.060	0.092	0.151	0.067	0.041	0.062	0.325
540	Nomura's Jellyfish	えちぜんくらげ	エチゼンクラゲ	0.275	0.126	0.091	0.029	0.027	0.064	0.166	0.088	0.062	0.072	0.275
541	Common leopard gecko	とかげもどき	トカゲモドキ	0.463	0.073	0.121	0.029	0.021	0.067	0.094	0.044	0.043	0.046	0.463
542	Shoebill	はしびろこう	ハシビロコウ	0.293	0.071	0.183	0.033	0.041	0.113	0.093	0.078	0.026	0.069	0.293
543	Lyrebird	ことどり	コトドリ	0.529	0.083	0.079	0.022	0.020	0.043	0.111	0.029	0.046	0.038	0.529
544	Habu	はぶ	ハブ	0.460	0.039	0.271	0.028	0.013	0.075	0.031	0.026	0.010	0.046	0.460
545	Eland	いらんど	イランド	0.378	0.050	0.131	0.060	0.044	0.062	0.092	0.049	0.077	0.057	0.378
546	Megalodon	めがろどん	メガロドン	0.227	0.078	0.271	0.035	0.021	0.053	0.065	0.073	0.030	0.148	0.271
547	Tufted puffin	えとぴりか	エトピリカ	0.526	0.029	0.160	0.017	0.023	0.065	0.082	0.028	0.024	0.046	0.526
548	Atlantic Puffin	にしつのめどり	ニシツノメドリ	0.670	0.069	0.050	0.027	0.008	0.052	0.037	0.026	0.028	0.032	0.670
549	Sharksucker	こばんざめ	コバンザメ	0.160	0.494	0.124	0.023	0.015	0.036	0.053	0.040	0.017	0.037	0.494
550	Pasang	ぱさん	パサン	0.191	0.081	0.142	0.073	0.040	0.083	0.135	0.098	0.072	0.084	0.191
551	Chinchilla	ちんちら	チンチラ	0.597	0.039	0.043	0.032	0.022	0.070	0.079	0.040	0.022	0.056	0.597
552	Longtooth grouper	くえ	クエ	0.120	0.482	0.083	0.030	0.023	0.063	0.077	0.050	0.026	0.047	0.482
553	Poodle	ぷーどる	プードル	0.839	0.014	0.026	0.007	0.009	0.021	0.030	0.014	0.008	0.032	0.839
554	Poison dart frog	やどくがえる	ヤドクガエル	0.565	0.034	0.099	0.039	0.009	0.049	0.056	0.068	0.026	0.056	0.565
555	Mud crab	のこぎりがざみ	ノコギリガザミ	0.285	0.131	0.088	0.058	0.041	0.062	0.084	0.069	0.101	0.082	0.285
556	Arctic Tern	きょくあじさし	キョクアジサシ	0.417	0.057	0.105	0.041	0.041	0.039	0.099	0.043	0.108	0.049	0.417
557	Garden Eel	ちんあなご	チンアナゴ	0.269	0.130	0.140	0.058	0.062	0.107	0.059	0.044	0.034	0.098	0.269
558	Barracuda	ばらくーだ	バラクーダ	0.584	0.047	0.073	0.043	0.023	0.028	0.090	0.044	0.016	0.051	0.584
559	Japanese Gudgeon	かまつか	カマツカ	0.061	0.701	0.033	0.031	0.020	0.030	0.050	0.018	0.023	0.032	0.701
560	Kakapo	かかぽ	カカポ	0.161	0.085	0.144	0.073	0.035	0.069	0.079	0.063	0.160	0.130	0.161
561	Java Sparrow	ぶんちょう	ブンチョウ	0.583	0.079	0.086	0.024	0.022	0.037	0.076	0.023	0.019	0.053	0.583
562	Quagga	くあっが	クアッガ	0.186	0.074	0.078	0.033	0.055	0.211	0.070	0.062	0.128	0.104	0.211
563	Topi	とぴ	トピ	0.162	0.074	0.068	0.044	0.074	0.100	0.081	0.108	0.046	0.244	0.244
564	Meerkat	みーあきゃっと	ミーアキャット	0.712	0.018	0.034	0.030	0.013	0.058	0.028	0.021	0.020	0.065	0.712
565	Corgi	こーぎー	コーギー	0.445	0.032	0.145	0.031	0.046	0.046	0.098	0.060	0.024	0.072	0.445
566	Feral goat	のやぎ	ノヤギ	0.137	0.160	0.143	0.072	0.041	0.086	0.143	0.082	0.061	0.075	0.160
567	NONE	ちりもん	チリモン	0.216	0.227	0.065	0.057	0.043	0.051	0.126	0.102	0.032	0.081	0.227
568	Fish	さかな	サカナ	0.709	0.049	0.055	0.019	0.012	0.043	0.037	0.019	0.022	0.034	0.709
569	Bird	とり	トリ	0.678	0.059	0.043	0.030	0.022	0.027	0.044	0.023	0.027	0.046	0.678
570	Aardwolf	あーどうるふ	アードウルフ	0.085	0.104	0.081	0.119	0.064	0.147	0.114	0.072	0.106	0.109	0.147
571	Neon Tetra	ねおんてとら	ネオンテトラ	0.208	0.118	0.105	0.084	0.037	0.109	0.107	0.088	0.057	0.087	0.208
572	Great Pyrenees	ぐれーと・ぴれにーず	グレート・ピレニーズ	0.429	0.058	0.128	0.049	0.031	0.062	0.037	0.077	0.039	0.090	0.429
573	Klipspringer	くりっぷすぷりんがー	クリップスプリンガー	0.214	0.055	0.177	0.055	0.020	0.089	0.112	0.075	0.051	0.153	0.214
574	Lemming	れみんぐ	レミング	0.613	0.026	0.054	0.044	0.013	0.060	0.063	0.022	0.044	0.059	0.613
575	Fennec Fox	ふぇねっく	フェネック	0.312	0.087	0.135	0.065	0.023	0.082	0.082	0.085	0.061	0.070	0.312
576	Dorado	どらど	ドラド	0.155	0.085	0.086	0.046	0.042	0.092	0.242	0.081	0.080	0.090	0.242
577	Barreleye Fish	でめにぎす	デメニギス	0.199	0.196	0.114	0.056	0.015	0.032	0.184	0.040	0.032	0.132	0.199
578	Telescopefish	ぼうえんぎょ	ボウエンギョ	0.337	0.055	0.092	0.044	0.028	0.091	0.169	0.082	0.023	0.079	0.337
579	Silky Rat	きぬげねずみ	キヌゲネズミ	0.660	0.027	0.075	0.025	0.019	0.047	0.053	0.031	0.018	0.045	0.660
580	Napoleonfish	なぽれおんふぃっしゅ	ナポレオンフィッシュ	0.192	0.110	0.078	0.053	0.052	0.060	0.184	0.054	0.046	0.170	0.192
581	Dachshund	だっくすふんど	ダックスフンド	0.410	0.067	0.087	0.039	0.043	0.042	0.055	0.070	0.048	0.140	0.410
582	Amur Minnow	あぶらはや	アブラハヤ	0.197	0.461	0.082	0.035	0.020	0.058	0.049	0.035	0.021	0.041	0.461
583	Goatfish	おじさん	オジサン	0.360	0.098	0.111	0.053	0.038	0.075	0.108	0.040	0.025	0.092	0.360
584	Predatory tunicate	おおぐちぼや	オオグチボヤ	0.137	0.146	0.101	0.088	0.057	0.069	0.092	0.110	0.068	0.132	0.146
585	Uca lactea	はくせんしおまねき	ハクセンシオマネキ	0.308	0.083	0.229	0.035	0.059	0.052	0.094	0.036	0.032	0.070	0.308
586	Eel goby/Worm goby	わらすぼ	ワラスボ	0.225	0.112	0.112	0.041	0.041	0.061	0.147	0.123	0.058	0.080	0.225
587	Pere David's deer	しふぞう	シフゾウ	0.357	0.035	0.106	0.074	0.044	0.108	0.092	0.073	0.036	0.074	0.357
588	Hornet	すずめばち	スズメバチ	0.308	0.051	0.144	0.029	0.039	0.089	0.128	0.088	0.044	0.081	0.308
589	Lionfish	みのかさご	ミノカサゴ	0.237	0.159	0.172	0.026	0.016	0.099	0.088	0.114	0.034	0.055	0.237
590	Archerfish	てっぽううお	テッポウウオ	0.333	0.048	0.142	0.044	0.029	0.068	0.104	0.069	0.072	0.091	0.333
591	Blackbird	ぶらっくばーど	ブラックバード	0.498	0.035	0.077	0.058	0.023	0.048	0.095	0.053	0.049	0.063	0.498
592	Coati	はなぐま	ハナグマ	0.376	0.090	0.138	0.035	0.050	0.069	0.078	0.031	0.040	0.094	0.376
593	Sea Monkey	しーもんきー	シーモンキー	0.249	0.085	0.069	0.058	0.035	0.054	0.192	0.102	0.083	0.073	0.249
594	Orca	おるか	オルカ	0.186	0.057	0.213	0.057	0.025	0.043	0.237	0.062	0.051	0.070	0.237
595	Tamoroko	たもろこ	タモロコ	0.156	0.468	0.056	0.053	0.030	0.050	0.052	0.034	0.048	0.053	0.468
596	Africanized honey bee/Killer Bee	きらーびー	キラービー	0.281	0.054	0.180	0.037	0.044	0.064	0.087	0.151	0.045	0.056	0.281
597	Slow Loris	すろーろりす	スローロリス	0.161	0.070	0.077	0.128	0.048	0.093	0.108	0.097	0.184	0.033	0.184
598	Golden Hamster	ごーるでんはむすたー	ゴールデンハムスター	0.605	0.032	0.050	0.019	0.020	0.042	0.083	0.050	0.039	0.059	0.605
599	Border Collie	ぼーだー・こりー	ボーダー・コリー	0.664	0.044	0.044	0.017	0.015	0.028	0.043	0.056	0.033	0.057	0.664
600	Mini Pig	みにぶた	ミニブタ	0.589	0.024	0.053	0.032	0.044	0.100	0.044	0.029	0.011	0.074	0.589
601	Dalmatian	だるめしあん	ダルメシアン	0.689	0.033	0.047	0.021	0.027	0.026	0.046	0.039	0.021	0.051	0.689
602	Oceanic Whitetip Shark	よごれざめ	ヨゴレザメ	0.359	0.068	0.091	0.034	0.040	0.062	0.102	0.100	0.056	0.089	0.359
603	Red Squirrel	きたりす	キタリス	0.543	0.033	0.078	0.037	0.035	0.029	0.054	0.062	0.027	0.101	0.543
604	Banded houndshark	どちざめ	ドチザメ	0.604	0.077	0.035	0.031	0.023	0.070	0.104	0.017	0.017	0.022	0.604
605	Whitetip reef shark	ねむりぶか	ネムリブカ	0.642	0.071	0.051	0.035	0.022	0.023	0.051	0.035	0.042	0.028	0.642
606	Giant Isopod	だいおうぐそくむし	ダイオウグソクムシ	0.337	0.116	0.118	0.034	0.024	0.078	0.092	0.095	0.023	0.082	0.337
607	Chow Chow	ちゃうちゃう	チャウチャウ	0.715	0.051	0.046	0.012	0.022	0.024	0.033	0.037	0.028	0.031	0.715
608	Oncilla/Tiger cat	じゃがーねこ	ジャガーネコ	0.173	0.088	0.158	0.139	0.027	0.066	0.137	0.101	0.050	0.062	0.173
609	Silkie	うこっけい	ウコッケイ	0.242	0.075	0.102	0.085	0.068	0.109	0.109	0.100	0.053	0.056	0.242
610	Baby Bat	ひなこうもり	ヒナコウモリ	0.825	0.017	0.020	0.016	0.014	0.021	0.037	0.020	0.018	0.013	0.825
611	Bernese Mountain Dog	ばーにーず・まうんてん・どっぐ	バーニーズ・マウンテン・ドッグ	0.376	0.058	0.123	0.052	0.051	0.081	0.073	0.055	0.059	0.073	0.376
612	House Bat	いえこうもり	イエコウモリ	0.189	0.069	0.098	0.075	0.029	0.050	0.234	0.139	0.072	0.045	0.234
613	Savanna Zebra	さばんなしまうま	サバンナシマウマ	0.308	0.047	0.062	0.050	0.052	0.092	0.093	0.139	0.043	0.115	0.308
614	Goliath Frog	ごらいあすがえる	ゴライアスガエル	0.112	0.108	0.101	0.097	0.045	0.076	0.191	0.129	0.083	0.060	0.191
615	Kanehira	かねひら	カネヒラ	0.138	0.338	0.079	0.046	0.021	0.064	0.152	0.033	0.089	0.039	0.338
616	Serval	さーばる	サーバル	0.465	0.046	0.073	0.034	0.026	0.088	0.079	0.085	0.041	0.061	0.465
617	Patas Monkey	ぱたすもんきー	パタスモンキー	0.578	0.066	0.072	0.037	0.023	0.069	0.048	0.052	0.023	0.034	0.578
618	Zebra Finch	きんかちょう	キンカチョウ	0.249	0.072	0.191	0.058	0.039	0.081	0.140	0.065	0.034	0.070	0.249
619	Sand Cat	すなねこ	スナネコ	0.292	0.133	0.086	0.044	0.020	0.132	0.137	0.045	0.021	0.088	0.292
620	Rabbit Bat	うさぎこうもり	ウサギコウモリ	0.431	0.067	0.086	0.068	0.019	0.091	0.083	0.039	0.043	0.072	0.431
621	Silvertip shark	つまじろ	ツマジロ	0.539	0.077	0.104	0.037	0.038	0.053	0.059	0.036	0.016	0.040	0.539
622	Alligator Gar	ありげーたーがー	アリゲーターガー	0.242	0.194	0.102	0.057	0.035	0.114	0.080	0.051	0.058	0.067	0.242
623	Binturong/Bear cat	びんとろんぐ	ビントロング	0.279	0.074	0.146	0.054	0.039	0.059	0.091	0.104	0.075	0.078	0.279
624	Iridescent shark	かいやん	カイヤン	0.192	0.092	0.120	0.043	0.052	0.113	0.133	0.136	0.046	0.073	0.192
625	Toco Toucan	おにおおはし	オニオオハシ	0.162	0.105	0.089	0.053	0.120	0.107	0.131	0.085	0.095	0.053	0.162
626	Red Junglefowl	せきしょくやけい	セキショクヤケイ	0.372	0.153	0.146	0.044	0.038	0.059	0.093	0.031	0.026	0.038	0.372
627	Nurse Shark	こもりざめ	コモリザメ	0.111	0.254	0.157	0.101	0.027	0.086	0.090	0.075	0.037	0.062	0.254
628	Jungle Cat	じゃんぐるきゃっと	ジャングルキャット	0.331	0.078	0.115	0.045	0.034	0.102	0.135	0.069	0.033	0.058	0.331
629	Otosinclus	おとしんくるす	オトシンクルス	0.335	0.088	0.102	0.074	0.048	0.060	0.088	0.047	0.079	0.078	0.335
630	Amur goby	とうよしのぼり	トウヨシノボリ	0.220	0.091	0.158	0.061	0.051	0.115	0.086	0.053	0.099	0.066	0.220
631	Bongo	ぼんご	ボンゴ	0.491	0.054	0.083	0.038	0.021	0.067	0.117	0.049	0.027	0.054	0.491
632	Barbary Sheep	ばーばりしーぷ	バーバリシープ	0.317	0.075	0.149	0.045	0.032	0.067	0.128	0.076	0.044	0.066	0.317
633	Bignose shark	はびれ	ハビレ	0.251	0.067	0.084	0.063	0.055	0.081	0.121	0.136	0.091	0.050	0.251
634	Lowfin drummer	いすずみ	イスズミ	0.199	0.178	0.153	0.061	0.028	0.070	0.137	0.058	0.046	0.069	0.199
635	Moorish idol	つのだし	ツノダシ	0.254	0.138	0.097	0.065	0.038	0.094	0.158	0.060	0.044	0.052	0.254
636	Irukandji Jellyfish	いるかんじくらげ	イルカンジクラゲ	0.360	0.105	0.102	0.054	0.027	0.072	0.103	0.055	0.055	0.067	0.360
637	Yellow Longnose Butterflyfish	ふえやっこだい	フエヤッコダイ	0.226	0.072	0.090	0.038	0.031	0.123	0.220	0.073	0.049	0.078	0.226
638	Black-footed Cat	くろあしねこ	クロアシネコ	0.093	0.064	0.167	0.111	0.041	0.080	0.237	0.072	0.064	0.069	0.237
639	Geoffroy's Cat	じょふろいねこ	ジョフロイネコ	0.231	0.086	0.158	0.044	0.054	0.121	0.082	0.064	0.061	0.099	0.231
640	Flathead	つちふき	ツチフキ	0.240	0.175	0.071	0.071	0.030	0.068	0.156	0.084	0.048	0.058	0.240
641	Przewalski's horse	もうこのうま	モウコノウマ	0.537	0.053	0.049	0.035	0.022	0.099	0.094	0.046	0.022	0.043	0.537
642	Devilfish	おにだるまおこぜ	オニダルマオコゼ	0.335	0.063	0.115	0.063	0.052	0.079	0.092	0.082	0.055	0.065	0.335
643	Doctor Fish	どくたーふぃっしゅ	ドクターフィッシュ	0.209	0.133	0.127	0.067	0.060	0.056	0.078	0.078	0.081	0.110	0.209
644	Giant isopod	おおぐそくむし	オオグソクムシ	0.244	0.077	0.167	0.058	0.037	0.087	0.129	0.090	0.042	0.070	0.244
645	Indo-Pacific sergeant	おやびっちゃ	オヤビッチャ	0.195	0.118	0.108	0.066	0.057	0.075	0.189	0.075	0.053	0.064	0.195
646	Sand crab	すながに	スナガニ	0.284	0.105	0.108	0.059	0.041	0.051	0.098	0.091	0.086	0.076	0.284
647	Viperfish	ほうらいえそ	ホウライエソ	0.189	0.106	0.187	0.069	0.056	0.078	0.060	0.109	0.084	0.063	0.189
648	Lancetfish	みずうお	ミズウオ	0.331	0.098	0.102	0.054	0.050	0.079	0.077	0.112	0.042	0.054	0.331
649	English Setter	いんぐりっしゅ・せったー	イングリッシュ・セッター	0.300	0.077	0.121	0.053	0.053	0.078	0.117	0.094	0.045	0.062	0.300
650	Blue tang	なんようはぎ	ナンヨウハギ	0.291	0.144	0.075	0.081	0.054	0.071	0.100	0.054	0.048	0.081	0.291
651	Zorilla	ぞりら	ゾリラ	0.182	0.080	0.104	0.079	0.042	0.095	0.177	0.067	0.058	0.115	0.182
652	Viscacha	びすかーちゃ	ビスカーチャ	0.270	0.069	0.074	0.096	0.048	0.105	0.147	0.090	0.041	0.060	0.270
653	Yellowfin seabream	きびれ	キビレ	0.117	0.143	0.127	0.053	0.040	0.099	0.170	0.112	0.045	0.094	0.170
654	Yellow tang	きいろはぎ	キイロハギ	0.130	0.098	0.136	0.067	0.088	0.102	0.106	0.117	0.073	0.083	0.136
655	Southern tamandua	こありくい	コアリクイ	0.161	0.096	0.100	0.095	0.028	0.121	0.126	0.098	0.073	0.103	0.161
656	Dyscophus guineti	さびとまとがえる	サビトマトガエル	0.246	0.090	0.142	0.053	0.044	0.065	0.095	0.109	0.070	0.085	0.246
657	Starry night octopus	さめはだてながだこ	サメハダテナガダコ	0.168	0.102	0.126	0.089	0.061	0.136	0.094	0.102	0.067	0.055	0.168
658	Pseudoliparis amblystomopsis	しんかいくさうお	シンカイクサウオ	0.248	0.099	0.103	0.067	0.039	0.089	0.116	0.095	0.066	0.079	0.248
659	School shark	いこくえいらくぶか	イコクエイラクブカ	0.223	0.113	0.099	0.063	0.059	0.089	0.127	0.099	0.055	0.073	0.223
660	Brownbanded bamboo shark	いぬざめ	イヌザメ	0.200	0.115	0.117	0.076	0.052	0.089	0.112	0.099	0.060	0.079	0.200
661	Stephen's rock wren	すちーふんいわさざい	スチーフンイワサザイ	0.181	0.114	0.115	0.067	0.056	0.085	0.130	0.093	0.064	0.093	0.181
